# Supplementary material for: HSF1 phosphorylation establishes an active chromatin state via the TRRAP–TIP60 complex and promotes tumorigenesis
Source: Nat Commun. 2022 Jul 29;13:4355. doi: 10.1038/s41467-022-32034-4 (PMC9338313; doi:10.1038/s41467-022-32034-4)
Supplement: Supplementary file 4 — Supplementary Data 1 [file 41467_2022_32034_MOESM4_ESM.xlsx]

## Sheet: Proteins enriched upon HS 
Supplementary Data 1. HSF1-interacting proteins enriched upon heat shock.
HeLa cells were untreated or treated with heat shock at 42°C for 60 min, and HSF1-interacting proteins were identified by ChIP-MS. Identified peptide numbers estimated with Mascot and LFQ intensity values calculated by MaxQuant software in HSF1 ChIP preparations were normalized by those in IgG ChIP preparations, and differences in the values in untreated (sheet; HS 0) and heat-shocked cells (shee…
Symbol	Description	Intensity HS 0min PI	Intensity HS 0min HSF1	Intensity HS 60min PI	Intensity HS 60 min HSF1	Intensity HS 0min HSF1- Intensity HS 0min PI	Intensity HS 60 min HSF1- Intensity HS 60min PI	(Intensity HS 60 min HSF1-Intensity HS 60min PI)- (Intensity HS 0min HSF1-Intensity HS 0min PI)	Peptides HS 0min PI	Peptides HS 0min HSF1	Peptides HS 60min PI	Peptides HS 60 min HSF1	Peptides HS 0min HSF1-Peptides HS 0min PI	Peptides HS 60 min HSF1-Peptides HS 60min PI	(Peptides HS 60 min HSF1-Peptides HS 60min PI)- (Peptides HS 0min HSF1-Peptides HS 0min PI)
LAMB1	laminin, beta 1	7723900	1398500000	0	1741700000	1390776100	1741700000	350923900	1	1	0	1	0	1	1
SFPQ	splicing factor proline/glutamine-rich	4407400	40047000	4178900	88467000	35639600	84288100	48648500	5	13	5	16	8	11	3
FASN	fatty acid synthase	12175000	48178000	7345600	82802000	36003000	75456400	39453400	21	40	16	44	19	28	9
TRIM33	tripartite motif-containing 33	0	1023200	0	25384000	1023200	25384000	24360800	0	3	0	16	3	16	13
FUBP1	far upstream element (FUSE) binding protein 1	3283300	43632000	6745900	68957000	40348700	62211100	21862400	9	15	9	19	6	10	4
TRIM24	tripartite motif-containing 24	0	321030	0	19259000	321030	19259000	18937970	0	3	0	13	3	13	10
RPS27A	ribosomal protein S27a	450390	6914300	0	23486000	6463910	23486000	17022090	3	4	0	6	1	6	5
THBS4	thrombospondin 4	0	75102000	0	91191000	75102000	91191000	16089000	0	6	0	8	6	8	2
ELAVL1	ELAV (embryonic lethal, abnormal vision, Drosophila)-like 1 (Hu antigen R)	1876900	16516000	3312600	27856000	14639100	24543400	9904300	2	8	1	8	6	7	1
HRNR	hornerin	3859200	2949500	2836100	11566000	-909700	8729900	9639600	8	9	9	18	1	9	8
COPA	coatomer protein complex, subunit alpha	52034	2795600	318670	11665000	2743566	11346330	8602764	1	8	2	12	7	10	3
DDX5	DEAD (Asp-Glu-Ala-Asp) box polypeptide 5	5471600	41217000	9968000	54179000	35745400	44211000	8465600	11	21	11	22	10	11	1
EEF1A1	eukaryotic translation elongation factor 1 alpha 1	4011700	28838000	6539900	39621000	24826300	33081100	8254800	2	8	4	11	6	7	1
HNRNPL	heterogeneous nuclear ribonucleoprotein L	5044300	21704000	8346600	32243000	16659700	23896400	7236700	7	12	8	15	5	7	2
AKR1C1	aldo-keto reductase family 1, member C1 (dihydrodiol dehydrogenase 1; 20-alpha (3-alpha)-hydroxysteroid dehydrogenase)	279690	5760000	1369800	12411000	5480310	11041200	5560890	1	4	1	5	3	4	1
FLNA	filamin A, alpha	4635300	19410000	5295400	25481000	14774700	20185600	5410900	15	22	13	25	7	12	5
KARS	lysyl-tRNA synthetase	434090	1400900	251490	6451400	966810	6199910	5233100	2	2	1	7	0	6	6
EEF1D	eukaryotic translation elongation factor 1 delta (guanine nucleotide exchange protein)	751250	8661800	599920	13285000	7910550	12685080	4774530	3	6	3	8	3	5	2
CCT5	chaperonin containing TCP1, subunit 5 (epsilon)	385020	2126300	1211400	7585200	1741280	6373800	4632520	2	4	2	7	2	5	3
HNRNPH1	heterogeneous nuclear ribonucleoprotein H1 (H)	808340	6680300	1942300	12418000	5871960	10475700	4603740	3	6	3	7	3	4	1
SEC16A	SEC16 homolog A (S. cerevisiae)	0	1786200	0	6184600	1786200	6184600	4398400	0	4	0	6	4	6	2
DDX17	DEAD (Asp-Glu-Ala-Asp) box polypeptide 17	1983300	11188000	1749600	13886000	9204700	12136400	2931700	5	15	5	16	10	11	1
MSN	moesin	157920	7577400	295650	10501000	7419480	10205350	2785870	2	11	1	16	9	15	6
SEC31A	SEC31 homolog A (S. cerevisiae)	0	378170	225280	3291000	378170	3065720	2687550	0	3	2	6	3	4	1
GOLGA3	golgin A3	0	627350	109240	3424100	627350	3314860	2687510	0	4	2	7	4	5	1
CAD	carbamoyl-phosphate synthetase 2, aspartate transcarbamylase, and dihydroorotase	115420	1335000	0	3841500	1219580	3841500	2621920	1	7	0	8	6	8	2
NCL	nucleolin	314390	3860600	1283700	7288100	3546210	6004400	2458190	2	6	4	10	4	6	2
HNRNPD	heterogeneous nuclear ribonucleoprotein D (AU-rich element RNA binding protein 1, 37kDa)	513630	7115300	1487400	10485000	6601670	8997600	2395930	2	3	2	5	1	3	2
TUBB2C	tubulin, beta 2C	255320	182130	0	2123800	0	2123800	2196990	3	6	1	11	3	10	7
EP300	E1A binding protein p300	0	0	0	2047700	0	2047700	2047700	0	0	0	6	0	6	6
KLHL21	kelch-like 21 (Drosophila)	0	0	0	1993200	0	1993200	1993200	0	0	0	1	0	1	1
EIF4A3	eukaryotic translation initiation factor 4A3	369170	1427000	189060	3073900	1057830	2884840	1827010	1	4	2	6	3	4	1
SYNE2	spectrin repeat containing, nuclear envelope 2	0	0	0	1714500	0	1714500	1714500	0	0	0	1	0	1	1
TRRAP	transformation/transcription domain-associated protein	0	0	0	1683500	0	1683500	1683500	0	0	0	6	0	6	6
CCT6A	chaperonin containing TCP1, subunit 6A (zeta 1)	0	892380	599520	3131700	892380	2532180	1639800	0	2	2	5	2	3	1
SMCHD1	structural maintenance of chromosomes flexible hinge domain containing 1	0	0	0	1511200	0	1511200	1511200	0	0	0	4	0	4	4
TRIM16	tripartite motif-containing 16	0	733680	0	2201500	733680	2201500	1467820	0	2	0	3	2	3	1
KHDRBS1	KH domain containing, RNA binding, signal transduction associated 1	873200	248660	0	837250	-624540	837250	1461790	2	2	1	2	0	1	1
MTA2	metastasis associated 1 family, member 2	0	239880	0	1673800	239880	1673800	1433920	0	1	0	5	1	5	4
TRIM29	tripartite motif-containing 29	176390	179480	603490	1966600	3090	1363110	1360020	2	2	2	4	0	2	2
RBMX	RNA binding motif protein, X-linked	199630	2282500	50477	3365000	2082870	3314523	1231653	2	4	1	5	2	4	2
NUP85	nucleoporin 85kDa	313900	362080	0	1257700	48180	1257700	1209520	1	2	0	3	1	3	2
PSMC1	proteasome (prosome, macropain) 26S subunit, ATPase, 1	0	0	247480	1444600	0	1197120	1197120	0	0	1	2	0	1	1
HDLBP	high density lipoprotein binding protein	280390	483520	122050	1515700	203130	1393650	1190520	2	3	1	4	1	3	2
GOLGB1	golgin B1	0	125130	0	1301900	125130	1301900	1176770	0	1	0	4	1	4	3
CPSF6	cleavage and polyadenylation specific factor 6, 68kDa	107670	1776400	0	2843500	1668730	2843500	1174770	1	3	0	3	2	3	1
TYMS	thymidylate synthetase	0	432200	0	1557600	432200	1557600	1125400	0	1	0	3	1	3	2
SF3B1	splicing factor 3b, subunit 1, 155kDa	337070	1506600	0	2265700	1169530	2265700	1096170	2	2	0	5	0	5	5
POLR2B	polymerase (RNA) II (DNA directed) polypeptide B, 140kDa	69051	123090	0	1123700	54039	1123700	1069661	1	1	0	3	0	3	3
EIF4G1	eukaryotic translation initiation factor 4 gamma, 1	0	0	0	1063500	0	1063500	1063500	0	0	0	2	0	2	2
PRPF8	PRP8 pre-mRNA processing factor 8 homolog (S. cerevisiae)	231590	1833800	0	2645900	1602210	2645900	1043690	2	4	0	5	2	5	3
GOLGA2	golgin A2	0	542360	0	1584700	542360	1584700	1042340	0	2	0	3	2	3	1
COPG	coatomer protein complex, subunit gamma	297280	1674200	0	2418500	1376920	2418500	1041580	2	3	0	4	1	4	3
ACBD3	acyl-CoA binding domain containing 3	0	285490	0	1319500	285490	1319500	1034010	0	1	0	3	1	3	2
COPB2	coatomer protein complex, subunit beta 2 (beta prime)	78188	2238600	0	3160500	2160412	3160500	1000088	1	4	0	5	3	5	2
CTPS	CTP synthase	69994	979690	0	1903700	909696	1903700	994004	1	3	0	4	2	4	2
SRSF9	serine/arginine-rich splicing factor 9	866440	2052400	129160	2305100	1185960	2175940	989980	4	5	2	7	1	5	4
EIF3M	eukaryotic translation initiation factor 3, subunit M	0	0	0	926820	0	926820	926820	0	1	1	4	1	3	2
LOC338667	hypothetical protein LOC338667	356970	0	0	528010	-356970	528010	884980	1	1	0	1	0	1	1
G3BP2	GTPase activating protein (SH3 domain) binding protein 2	0	0	0	875000	0	875000	875000	0	0	0	1	0	1	1
SNRNP40	small nuclear ribonucleoprotein 40kDa (U5)	0	1191200	0	2061600	1191200	2061600	870400	0	3	0	4	3	4	1
RUVBL2	RuvB-like 2 (E. coli)	0	242560	0	1105600	242560	1105600	863040	0	3	0	4	3	4	1
DMAP1	DNA methyltransferase 1 associated protein 1	0	120910	0	981250	120910	981250	860340	0	1	0	2	1	2	1
EP400	E1A binding protein p400	0	115660	0	945640	115660	945640	829980	0	1	0	3	1	3	2
DPYSL3	dihydropyrimidinase-like 3	68846	1284500	0	2045300	1215654	2045300	829646	1	5	0	5	4	5	1
EIF6	eukaryotic translation initiation factor 6	139770	380360	65219	1117500	240590	1052281	811691	1	1	1	2	0	1	1
RPL8	ribosomal protein L8	0	0	0	799530	0	799530	799530	0	0	0	1	0	1	1
FDPS	farnesyl diphosphate synthase	0	0	0	792070	0	792070	792070	0	0	0	2	0	2	2
KDM2B	lysine (K)-specific demethylase 2B	0	0	0	784510	0	784510	784510	0	0	0	1	0	1	1
YARS	tyrosyl-tRNA synthetase	0	945960	56637	1784200	945960	1727563	781603	0	2	1	4	2	3	1
ATP6V1A	ATPase, H+ transporting, lysosomal 70kDa, V1 subunit A	179510	915880	81444	1568500	736370	1487056	750686	2	3	1	3	1	2	1
SMC4	structural maintenance of chromosomes 4	96365	160020	0	813060	63655	813060	749405	1	1	0	3	0	3	3
AKR1C2	aldo-keto reductase family 1, member C2 (dihydrodiol dehydrogenase 2; bile acid binding protein; 3-alpha hydroxysteroid dehydrogenase, type III)	0	278560	0	1009700	278560	1009700	731140	1	5	1	6	4	5	1
RC3H2	ring finger and CCCH-type domains 2	0	0	0	729290	0	729290	729290	0	0	0	1	0	1	1
MPO	myeloperoxidase	0	0	0	710200	0	710200	710200	0	0	0	1	0	1	1
IARS	isoleucyl-tRNA synthetase	18352	1878000	187810	2749400	1859648	2561590	701942	1	6	1	7	5	6	1
AASDHPPT	aminoadipate-semialdehyde dehydrogenase-phosphopantetheinyl transferase	0	99979	0	773490	99979	773490	673511	0	1	0	2	1	2	1
ZBTB45	zinc finger and BTB domain containing 45	0	0	0	649550	0	649550	649550	0	0	0	2	0	2	2
NSF	N-ethylmaleimide-sensitive factor	0	0	0	648230	0	648230	648230	0	0	0	2	0	2	2
PSMD2	proteasome (prosome, macropain) 26S subunit, non-ATPase, 2	270500	2276000	0	2650800	2005500	2650800	645300	1	5	0	5	4	5	1
ITIH4	inter-alpha (globulin) inhibitor H4 (plasma Kallikrein-sensitive glycoprotein)	286830	69127	0	426610	-217703	426610	644313	1	1	0	1	0	1	1
IPO8	importin 8	0	0	0	639260	0	639260	639260	0	0	0	1	0	1	1
PLK1	polo-like kinase 1	0	0	0	602140	0	602140	602140	0	0	0	2	0	2	2
NOP56	NOP56 ribonucleoprotein homolog (yeast)	0	0	0	601170	0	601170	601170	0	0	0	2	0	2	2
C19orf21	chromosome 19 open reading frame 21	131480	244490	0	706710	113010	706710	593700	1	1	0	2	0	2	2
ATP2C1	ATPase, Ca++ transporting, type 2C, member 1	0	0	0	570550	0	570550	570550	0	0	0	1	0	1	1
SEC24C	SEC24 family, member C (S. cerevisiae)	90786	3190000	0	3658500	3099214	3658500	559286	1	5	0	5	4	5	1
NAT10	N-acetyltransferase 10 (GCN5-related)	0	0	22348	579200	0	556852	556852	0	0	1	4	0	3	3
SEC13	SEC13 homolog (S. cerevisiae)	0	686760	0	1234800	686760	1234800	548040	0	2	0	3	2	3	1
MDH1	malate dehydrogenase 1, NAD (soluble)	0	141230	0	682740	141230	682740	541510	0	1	0	3	1	3	2
ZC3H14	zinc finger CCCH-type containing 14	0	0	0	540340	0	540340	540340	0	0	0	1	0	1	1
BCL9L	B-cell CLL/lymphoma 9-like	0	0	0	539040	0	539040	539040	0	0	0	2	0	2	2
PTBP1	polypyrimidine tract binding protein 1	0	2611600	717660	3846000	2611600	3128340	516740	0	4	3	8	4	5	1
EDC4	enhancer of mRNA decapping 4	0	25233000	0	25749000	25233000	25749000	516000	0	13	0	14	13	14	1
RUVBL1	RuvB-like 1 (E. coli)	0	404670	0	911300	404670	911300	506630	0	1	0	3	1	3	2
UGDH	UDP-glucose 6-dehydrogenase	0	899250	0	1404800	899250	1404800	505550	0	3	0	4	3	4	1
MORC2	MORC family CW-type zinc finger 2	0	0	0	502240	0	502240	502240	0	0	0	2	0	2	2
ACSL3	acyl-CoA synthetase long-chain family member 3	0	0	0	495190	0	495190	495190	0	0	0	2	0	2	2
SNRNP200	small nuclear ribonucleoprotein 200kDa (U5)	82841	4050300	410030	4870700	3967459	4460670	493211	2	7	2	8	5	6	1
STX5	syntaxin 5	0	138320	0	625690	138320	625690	487370	0	1	0	2	1	2	1
HNRNPA2B1	heterogeneous nuclear ribonucleoprotein A2/B1	0	0	0	486990	0	486990	486990	10	14	9	14	4	5	1
CSNK1A1	casein kinase 1, alpha 1	0	193650	0	676500	193650	676500	482850	0	1	0	2	1	2	1
ZNF326	zinc finger protein 326	209830	619660	0	887710	409830	887710	477880	2	3	0	2	1	2	1
USP5	ubiquitin specific peptidase 5 (isopeptidase T)	0	449590	0	925670	449590	925670	476080	0	1	0	3	1	3	2
MYOF	myoferlin	150810	925270	29192	1271200	774460	1242008	467548	3	4	1	5	1	4	3
CWC15	CWC15 spliceosome-associated protein homolog (S. cerevisiae)	264150	1647400	0	1837600	1383250	1837600	454350	1	1	0	1	0	1	1
RNF40	ring finger protein 40	0	0	0	433240	0	433240	433240	0	0	0	1	0	1	1
ANXA5	annexin A5	0	0	0	394110	0	394110	394110	0	0	0	1	0	1	1
USP7	ubiquitin specific peptidase 7 (herpes virus-associated)	0	56096	0	449090	56096	449090	392994	0	1	0	3	1	3	2
KPNA2	karyopherin alpha 2 (RAG cohort 1, importin alpha 1)	0	0	0	390980	0	390980	390980	0	0	0	2	0	2	2
FLII	flightless I homolog (Drosophila)	71469	66582	44346	411900	-4887	367554	372441	1	2	1	3	1	2	1
NUP205	nucleoporin 205kDa	39169	182290	54492	570010	143121	515518	372397	1	1	1	2	0	1	1
PSMC3	proteasome (prosome, macropain) 26S subunit, ATPase, 3	0	0	0	357060	0	357060	357060	0	0	0	1	0	1	1
G6PD	glucose-6-phosphate dehydrogenase	0	272770	0	627870	272770	627870	355100	0	1	0	2	1	2	1
TRIP6	thyroid hormone receptor interactor 6	0	0	0	352620	0	352620	352620	0	0	0	2	0	2	2
PHGDH	phosphoglycerate dehydrogenase	88122	772610	127050	1163600	684488	1036550	352062	1	2	1	3	1	2	1
ANXA4	annexin A4	0	124420	0	474840	124420	474840	350420	0	1	0	2	1	2	1
GOLGA5	golgin A5	0	217810	0	566550	217810	566550	348740	0	1	0	4	1	4	3
VPS26A	vacuolar protein sorting 26 homolog A (S. pombe)	0	225540	0	574010	225540	574010	348470	0	1	0	2	1	2	1
CREBBP	CREB binding protein	0	0	0	339570	0	339570	339570	0	0	0	5	0	5	5
RPL37A	ribosomal protein L37a	0	584160	0	918150	584160	918150	333990	1	1	0	1	0	1	1
MBNL2	muscleblind-like 2 (Drosophila)	42417	294280	0	584670	251863	584670	332807	1	1	0	1	0	1	1
MOV10	Mov10, Moloney leukemia virus 10, homolog (mouse)	0	0	0	329900	0	329900	329900	0	0	0	2	0	2	2
DDX3X	DEAD (Asp-Glu-Ala-Asp) box polypeptide 3, X-linked	1207900	8960300	1260400	9333000	7752400	8072600	320200	5	10	3	12	5	9	4
NUP107	nucleoporin 107kDa	0	0	0	307840	0	307840	307840	0	1	0	3	1	3	2
CDC16	cell division cycle 16 homolog (S. cerevisiae)	0	0	0	306810	0	306810	306810	0	0	0	1	0	1	1
ZFR	zinc finger RNA binding protein	0	0	0	299000	0	299000	299000	0	0	0	2	0	2	2
DCTN1	dynactin 1	0	0	0	294590	0	294590	294590	0	0	0	1	0	1	1
TRIP11	thyroid hormone receptor interactor 11	0	0	0	294230	0	294230	294230	0	0	0	1	0	1	1
MED23	mediator complex subunit 23	0	0	0	288930	0	288930	288930	0	0	0	1	0	1	1
FSCN1	fascin homolog 1, actin-bundling protein (Strongylocentrotus purpuratus)	191580	3311100	0	3407900	3119520	3407900	288380	1	4	0	4	3	4	1
GMPS	guanine monphosphate synthetase	157640	463130	0	591270	305490	591270	285780	1	2	0	2	1	2	1
RPL13	ribosomal protein L13	23239	97724	0	358900	74485	358900	284415	1	1	0	2	0	2	2
PA2G4	proliferation-associated 2G4, 38kDa	0	0	0	283990	0	283990	283990	0	0	0	1	0	1	1
UCHL5	ubiquitin carboxyl-terminal hydrolase L5	0	0	0	280050	0	280050	280050	0	0	0	1	0	1	1
KPNA1	karyopherin alpha 1 (importin alpha 5)	0	118890	0	398820	118890	398820	279930	0	1	0	3	1	3	2
POLR2A	polymerase (RNA) II (DNA directed) polypeptide A, 220kDa	0	0	0	278780	0	278780	278780	0	1	0	2	1	2	1
CPSF1	cleavage and polyadenylation specific factor 1, 160kDa	0	581240	0	853410	581240	853410	272170	0	3	0	4	3	4	1
MED27	mediator complex subunit 27	0	0	0	270930	0	270930	270930	0	0	0	1	0	1	1
ANXA11	annexin A11	0	0	0	270040	0	270040	270040	0	0	0	1	0	1	1
RFC3	replication factor C (activator 1) 3, 38kDa	0	107930	0	377550	107930	377550	269620	0	1	0	2	1	2	1
CHERP	calcium homeostasis endoplasmic reticulum protein	0	0	0	268530	0	268530	268530	0	0	0	1	0	1	1
MED24	mediator complex subunit 24	0	0	0	267100	0	267100	267100	0	0	0	1	0	1	1
ZNF687	zinc finger protein 687	0	0	0	262910	0	262910	262910	0	0	0	1	0	1	1
CHCHD3	coiled-coil-helix-coiled-coil-helix domain containing 3	0	0	0	257910	0	257910	257910	0	0	0	1	0	1	1
DDX18	DEAD (Asp-Glu-Ala-Asp) box polypeptide 18	0	0	0	246410	0	246410	246410	0	0	0	1	0	1	1
COG1	component of oligomeric golgi complex 1	0	0	0	243990	0	243990	243990	0	0	0	1	0	1	1
PUM1	pumilio homolog 1 (Drosophila)	0	0	0	239990	0	239990	239990	0	0	0	1	0	1	1
TXLNG	taxilin gamma	0	0	0	237680	0	237680	237680	0	0	0	1	0	1	1
SRP68	signal recognition particle 68kDa	0	0	0	234030	0	234030	234030	0	0	0	1	0	1	1
LARS	leucyl-tRNA synthetase	0	0	0	233830	0	233830	233830	0	0	0	1	0	1	1
SF3B2	splicing factor 3b, subunit 2, 145kDa	0	0	0	233090	0	233090	233090	0	0	0	1	0	1	1
NUP210	nucleoporin 210kDa	0	82528	0	314840	82528	314840	232312	0	1	0	2	1	2	1
ARFGAP2	ADP-ribosylation factor GTPase activating protein 2	0	0	0	228400	0	228400	228400	0	0	0	1	0	1	1
MGA	MAX gene associated	0	0	0	225610	0	225610	225610	0	0	0	1	0	1	1
RBM7	RNA binding motif protein 7	0	0	0	220100	0	220100	220100	0	0	0	1	0	1	1
MDH2	malate dehydrogenase 2, NAD (mitochondrial)	0	260580	0	472180	260580	472180	211600	0	1	0	3	1	3	2
PDCD6IP	programmed cell death 6 interacting protein	0	0	0	211130	0	211130	211130	0	0	0	2	0	2	2
LENG1	leukocyte receptor cluster (LRC) member 1	0	0	0	205180	0	205180	205180	0	0	0	1	0	1	1
ADRM1	adhesion regulating molecule 1	0	0	0	199870	0	199870	199870	0	0	0	1	0	1	1
SCYL1	SCY1-like 1 (S. cerevisiae)	0	0	0	195370	0	195370	195370	0	0	0	1	0	1	1
KIF4A	kinesin family member 4A	0	97201	0	292120	97201	292120	194919	0	1	0	2	1	2	1
ALPL	alkaline phosphatase, liver/bone/kidney	0	0	0	192130	0	192130	192130	0	0	0	1	0	1	1
SNX1	sorting nexin 1	0	0	0	192070	0	192070	192070	0	0	0	1	0	1	1
PTPN23	protein tyrosine phosphatase, non-receptor type 23	0	0	0	190970	0	190970	190970	0	0	0	1	0	1	1
SF3A3	splicing factor 3a, subunit 3, 60kDa	0	383060	0	568700	383060	568700	185640	0	3	0	4	3	4	1
SUGT1	SGT1, suppressor of G2 allele of SKP1 (S. cerevisiae)	270870	897270	598670	1410400	626400	811730	185330	1	1	1	2	0	1	1
TBC1D15	TBC1 domain family, member 15	0	0	0	182210	0	182210	182210	0	0	0	1	0	1	1
NOL6	nucleolar protein family 6 (RNA-associated)	0	0	0	177070	0	177070	177070	0	0	0	1	0	1	1
CHAF1B	chromatin assembly factor 1, subunit B (p60)	0	0	0	175480	0	175480	175480	0	0	0	1	0	1	1
NUFIP2	nuclear fragile X mental retardation protein interacting protein 2	0	0	0	174580	0	174580	174580	0	0	0	1	0	1	1
SNTB2	syntrophin, beta 2 (dystrophin-associated protein A1, 59kDa, basic component 2)	0	0	0	171990	0	171990	171990	0	0	0	1	0	1	1
ERC1	ELKS/RAB6-interacting/CAST family member 1	0	0	0	169090	0	169090	169090	0	0	0	1	0	1	1
OSTF1	osteoclast stimulating factor 1	0	0	0	166060	0	166060	166060	0	0	0	1	0	1	1
RBM10	RNA binding motif protein 10	0	0	0	164160	0	164160	164160	0	1	0	2	1	2	1
GTPBP4	GTP binding protein 4	0	123780	0	285020	123780	285020	161240	0	1	0	2	1	2	1
NUP88	nucleoporin 88kDa	0	0	0	156950	0	156950	156950	0	0	0	1	0	1	1
NME1;NME2;NME1-NME2	non-metastatic cells 1, protein (NM23A) expressed in;non-metastatic cells 2, protein (NM23B) expressed in;NME1-NME2 readthrough	108920	282020	0	329610	173100	329610	156510	1	1	0	1	0	1	1
AP1G1	adaptor-related protein complex 1, gamma 1 subunit	0	0	0	153720	0	153720	153720	0	0	0	1	0	1	1
IRF2BP1	interferon regulatory factor 2 binding protein 1	0	355900	0	509550	355900	509550	153650	0	1	0	2	1	2	1
KDM1A	lysine (K)-specific demethylase 1A	0	0	0	151940	0	151940	151940	0	0	0	1	0	1	1
CC2D1A	coiled-coil and C2 domain containing 1A	0	0	0	150050	0	150050	150050	0	0	0	1	0	1	1
TPX2	TPX2, microtubule-associated, homolog (Xenopus laevis)	0	0	0	149020	0	149020	149020	0	0	0	1	0	1	1
PFAS	phosphoribosylformylglycinamidine synthase	0	0	0	148940	0	148940	148940	0	0	0	1	0	1	1
CSNK1A1	casein kinase 1, alpha 1	0	0	0	148530	0	148530	148530	0	0	0	1	0	1	1
EFHD2	EF-hand domain family, member D2	0	0	0	148330	0	148330	148330	0	0	0	1	0	1	1
DNAJB4	DnaJ (Hsp40) homolog, subfamily B, member 4	0	175280	0	322860	175280	322860	147580	0	1	0	2	1	2	1
NEK7	NIMA (never in mitosis gene a)-related kinase 7	0	451210	0	598020	451210	598020	146810	0	1	0	2	1	2	1
SEC24B	SEC24 family, member B (S. cerevisiae)	0	0	0	146080	0	146080	146080	0	0	0	1	0	1	1
ETFB	electron-transfer-flavoprotein, beta polypeptide	0	0	0	145560	0	145560	145560	0	0	0	1	0	1	1
IMMT	inner membrane protein, mitochondrial	0	0	0	136150	0	136150	136150	0	0	0	1	0	1	1
NUDC	nuclear distribution gene C homolog (A. nidulans)	0	0	0	135800	0	135800	135800	0	0	0	1	0	1	1
PGP	phosphoglycolate phosphatase	183560	1430500	0	1382400	1246940	1382400	135460	1	1	0	3	0	3	3
IPO7	importin 7	0	0	0	135170	0	135170	135170	0	0	0	2	0	2	2
EXOC4	exocyst complex component 4	0	0	0	134390	0	134390	134390	0	0	0	1	0	1	1
SEC61A1	Sec61 alpha 1 subunit (S. cerevisiae)	0	0	0	132450	0	132450	132450	0	0	0	1	0	1	1
DNAJC8	DnaJ (Hsp40) homolog, subfamily C, member 8	0	814890	0	945420	814890	945420	130530	0	2	0	3	2	3	1
PHF5A	PHD finger protein 5A	43308	353780	169890	605800	310472	435910	125438	1	1	1	2	0	1	1
TMEM48	transmembrane protein 48	0	0	0	125210	0	125210	125210	0	0	0	1	0	1	1
PCID2	PCI domain containing 2	0	155620	0	280360	155620	280360	124740	0	1	0	2	1	2	1
RPS24	ribosomal protein S24	0	0	0	121060	0	121060	121060	0	0	0	1	0	1	1
SMC6	structural maintenance of chromosomes 6	0	0	0	119290	0	119290	119290	0	0	0	1	0	1	1
SSU72	SSU72 RNA polymerase II CTD phosphatase homolog (S. cerevisiae)	0	0	0	117180	0	117180	117180	0	0	0	1	0	1	1
LIG3	ligase III, DNA, ATP-dependent	0	0	0	113350	0	113350	113350	0	0	0	1	0	1	1
PSMD12	proteasome (prosome, macropain) 26S subunit, non-ATPase, 12	0	0	0	112860	0	112860	112860	0	0	0	1	0	1	1
MED14	mediator complex subunit 14	0	0	0	109890	0	109890	109890	0	0	0	1	0	1	1
RAD50	RAD50 homolog (S. cerevisiae)	0	0	0	109110	0	109110	109110	0	0	0	1	0	1	1
SAFB2	scaffold attachment factor B2	0	0	0	108470	0	108470	108470	0	0	0	1	0	1	1
HLTF	helicase-like transcription factor	0	0	0	107490	0	107490	107490	0	0	0	1	0	1	1
CHD4	chromodomain helicase DNA binding protein 4	0	0	0	106860	0	106860	106860	0	0	0	1	0	1	1
SEC22A	SEC22 vesicle trafficking protein homolog A (S. cerevisiae)	0	0	0	104450	0	104450	104450	0	0	0	1	0	1	1
CTNNBL1	catenin, beta like 1	0	0	0	99088	0	99088	99088	0	0	0	1	0	1	1
RPL9	ribosomal protein L9	0	0	0	96953	0	96953	96953	0	0	0	1	0	1	1
CCDC43	coiled-coil domain containing 43	0	0	0	95288	0	95288	95288	0	0	0	1	0	1	1
KIF2C	kinesin family member 2C	0	0	0	83285	0	83285	83285	0	0	0	1	0	1	1
SSRP1	structure specific recognition protein 1	0	0	0	82090	0	82090	82090	0	0	0	1	0	1	1
NOL9	nucleolar protein 9	0	0	0	77781	0	77781	77781	0	0	0	1	0	1	1
LIMCH1	LIM and calponin homology domains 1	0	0	0	73573	0	73573	73573	0	0	0	1	0	1	1
CRMP1	collapsin response mediator protein 1	0	60269	0	125380	60269	125380	65111	0	2	1	4	2	3	1
RPL35	ribosomal protein L35	0	0	0	63707	0	63707	63707	0	0	0	1	0	1	1
ACACA	acetyl-CoA carboxylase alpha	0	0	0	63474	0	63474	63474	0	0	0	1	0	1	1
ARAF	v-raf murine sarcoma 3611 viral oncogene homolog	0	99688	0	160390	99688	160390	60702	0	1	0	2	1	2	1
NCAPH	non-SMC condensin I complex, subunit H	0	0	0	57790	0	57790	57790	0	0	0	1	0	1	1
SEC22B	SEC22 vesicle trafficking protein homolog B (S. cerevisiae) (gene/pseudogene)	0	0	0	54010	0	54010	54010	0	0	0	1	0	1	1
SLC25A13	solute carrier family 25, member 13 (citrin)	0	0	0	53570	0	53570	53570	0	0	0	1	0	1	1
RAB5C	RAB5C, member RAS oncogene family	78575	476460	67056	512240	397885	445184	47299	1	2	1	3	1	2	1
SUPT6H	suppressor of Ty 6 homolog (S. cerevisiae)	0	0	0	46879	0	46879	46879	0	0	0	1	0	1	1
PGD	phosphogluconate dehydrogenase	0	0	0	41959	0	41959	41959	0	0	0	1	0	1	1
TTC37	tetratricopeptide repeat domain 37	0	0	0	38443	0	38443	38443	0	0	0	1	0	1	1
WIZ	widely interspaced zinc finger motifs	0	0	0	37980	0	37980	37980	0	0	0	1	0	1	1
HSP90B1	heat shock protein 90kDa beta (Grp94), member 1	172150	578670	0	441500	406520	441500	34980	2	3	0	2	1	2	1
GATAD2A	GATA zinc finger domain containing 2A	47694	490360	86504	561870	442666	475366	32700	2	2	1	2	0	1	1
MED20	mediator complex subunit 20	0	0	0	27017	0	27017	27017	0	0	0	1	0	1	1
TTC9	tetratricopeptide repeat domain 9	0	0	0	12433	0	12433	12433	0	0	0	1	0	1	1
SAP18	Sin3A-associated protein, 18kDa	0	0	0	11989	0	11989	11989	0	0	0	1	0	1	1
HIBCH	3-hydroxyisobutyryl-CoA hydrolase	0	0	0	9757.1	0	9757.1	9757.1	0	0	0	1	0	1	1

## Sheet: Control (HS 0)
Table S1. HSF1-interacting proteins enriched upon heat shock
769 proteins highly enriched in control condition (difference of peptide numbers > 1) are shown.
Symbol	Description	Intensity HS 0min PI	Intensity HS 0min HSF1	Intensity HS 0min HSF1- Intensity HS 0min PI	Peptides HS 0min PI	Peptides HS 0min HSF1	Peptides HS 0min HSF1-Peptides HS 0min PI
HSF1	heat shock transcription factor 1	0	889728500	889728500	0	64	64
HNRNPA2B1	heterogeneous nuclear ribonucleoprotein A2/B1	12146000	119460000	107314000	10	16	6
EEF2	eukaryotic translation elongation factor 2	16858000	113800000	96942000	17	26	9
ACTG1	actin, gamma 1	11279000	104970000	93691000	8	23	15
THBS4	thrombospondin 4	0	75102000	75102000	0	6	6
CBFA2T2	core-binding factor, runt domain, alpha subunit 2; translocated to, 2	0	54493000	54493000	0	24	24
TKT	transketolase	2338400	45835000	43496600	5	23	18
ANXA2	annexin A2	2295300	44736000	42440700	3	16	13
FUBP1	far upstream element (FUSE) binding protein 1	3283300	43632000	40348700	9	15	6
NPM1	nucleophosmin (nucleolar phosphoprotein B23, numatrin)	3850100	43122000	39271900	8	13	5
HNRNPK	heterogeneous nuclear ribonucleoprotein K	3315600	42511000	39195400	7	16	9
DHX9	DEAH (Asp-Glu-Ala-His) box polypeptide 9	2308600	40766000	38457400	7	23	16
HNRNPA1	heterogeneous nuclear ribonucleoprotein A1	11613000	49599000	37986000	9	15	6
GNB2L1	guanine nucleotide binding protein (G protein), beta polypeptide 2-like 1	3256100	40600000	37343900	7	14	7
FASN	fatty acid synthase	12175000	48178000	36003000	21	40	19
DDX5	DEAD (Asp-Glu-Ala-Asp) box polypeptide 5	5471600	41217000	35745400	11	21	10
SFPQ	splicing factor proline/glutamine-rich	4407400	40047000	35639600	5	13	8
HNRNPC	heterogeneous nuclear ribonucleoprotein C (C1/C2)	1293200	36787000	35493800	2	8	6
TRIM28	tripartite motif-containing 28	366860	35570000	35203140	2	15	13
TUBA1B	tubulin, alpha 1b	4539300	35987000	31447700	6	14	8
HNRNPM	heterogeneous nuclear ribonucleoprotein M	2049600	27721000	25671400	5	20	15
KHSRP	KH-type splicing regulatory protein	2389300	27874000	25484700	7	20	13
EDC4	enhancer of mRNA decapping 4	0	25233000	25233000	0	13	13
PKM2	pyruvate kinase, muscle	2586900	27668000	25081100	5	17	12
EEF1A1	eukaryotic translation elongation factor 1 alpha 1	4011700	28838000	24826300	2	8	6
SUMO2	SMT3 suppressor of mif two 3 homolog 2 (S. cerevisiae)	483910	23804000	23320090	1	3	2
PLEC	plectin	20701000	43870000	23169000	51	66	15
XRCC6	X-ray repair complementing defective repair in Chinese hamster cells 6	553860	23131000	22577140	2	18	16
LDHA	lactate dehydrogenase A	2222700	24022000	21799300	3	10	7
RAN	RAN, member RAS oncogene family	788110	21689000	20900890	3	11	8
RPS3	ribosomal protein S3	5047300	25759000	20711700	8	12	4
CLTC	clathrin, heavy chain (Hc)	2262700	21868000	19605300	5	17	12
ACLY	ATP citrate lyase	1622700	21098000	19475300	5	21	16
PCBP2	poly(rC) binding protein 2	2075500	21446000	19370500	1	6	5
ALDOA	aldolase A, fructose-bisphosphate	3416300	22727000	19310700	3	14	11
PARP1	poly (ADP-ribose) polymerase 1	351910	19540000	19188090	3	15	12
MCM7	minichromosome maintenance complex component 7	107940	18755000	18647060	1	16	15
HNRNPUL1	heterogeneous nuclear ribonucleoprotein U-like 1	0	18454000	18454000	0	9	9
HSP90AA1	heat shock protein 90kDa alpha (cytosolic), class A member 1	1494800	18399000	16904200	9	20	11
HNRNPL	heterogeneous nuclear ribonucleoprotein L	5044300	21704000	16659700	7	12	5
HNRNPU	heterogeneous nuclear ribonucleoprotein U (scaffold attachment factor A)	1198600	16208000	15009400	3	17	14
RPLP0	ribosomal protein, large, P0	677110	15624000	14946890	1	8	7
FLNA	filamin A, alpha	4635300	19410000	14774700	15	22	7
ELAVL1	ELAV (embryonic lethal, abnormal vision, Drosophila)-like 1 (Hu antigen R)	1876900	16516000	14639100	2	8	6
MCM5	minichromosome maintenance complex component 5	374530	13679000	13304470	2	13	11
CCT8	chaperonin containing TCP1, subunit 8 (theta)	187010	13186000	12998990	2	12	10
PRDX1	peroxiredoxin 1	2120400	14595000	12474600	5	7	2
TAF15	TAF15 RNA polymerase II, TATA box binding protein (TBP)-associated factor, 68kDa	1416900	13788000	12371100	2	6	4
RBM14	RNA binding motif protein 14	213220	12245000	12031780	2	10	8
PPIA	peptidylprolyl isomerase A (cyclophilin A)	2882500	14311000	11428500	3	4	1
CACYBP	calcyclin binding protein	1969300	13386000	11416700	6	10	4
CCT3	chaperonin containing TCP1, subunit 3 (gamma)	980370	12178000	11197630	3	15	12
RPL10A	ribosomal protein L10a	246760	11309000	11062240	1	5	4
EIF4H	eukaryotic translation initiation factor 4H	107600	10996000	10888400	2	5	3
PCBP1	poly(rC) binding protein 1	906980	11502000	10595020	4	7	3
LDHB	lactate dehydrogenase B	762430	11099000	10336570	3	8	5
RPS4X	ribosomal protein S4, X-linked	834340	10533000	9698660	3	8	5
MCM4	minichromosome maintenance complex component 4	215670	9584000	9368330	2	13	11
DDX17	DEAD (Asp-Glu-Ala-Asp) box polypeptide 17	1983300	11188000	9204700	5	15	10
PABPC1	poly(A) binding protein, cytoplasmic 1	294540	9340500	9045960	1	15	14
MCM2	minichromosome maintenance complex component 2	511080	9509600	8998520	5	12	7
MCM3	minichromosome maintenance complex component 3	486750	9266400	8779650	2	11	9
TCP1	t-complex 1	82821	8657300	8574479	1	9	8
STIP1	stress-induced-phosphoprotein 1	0	8196800	8196800	0	7	7
PRDM6	PR domain containing 6	0	8074300	8074300	0	9	9
PRKDC	protein kinase, DNA-activated, catalytic polypeptide	783900	8856300	8072400	6	22	16
ARHGEF2	Rho/Rac guanine nucleotide exchange factor (GEF) 2	0	7980600	7980600	0	14	14
EEF1D	eukaryotic translation elongation factor 1 delta (guanine nucleotide exchange protein)	751250	8661800	7910550	3	6	3
MTHFD1	methylenetetrahydrofolate dehydrogenase (NADP+ dependent) 1, methenyltetrahydrofolate cyclohydrolase, formyltetrahydrofolate synthetase	568230	8433300	7865070	2	12	10
ENO1	enolase 1, (alpha)	0	7859000	7859000	0	10	10
HMGB1	high-mobility group box 1	1038600	8812400	7773800	3	7	4
DDX3X	DEAD (Asp-Glu-Ala-Asp) box polypeptide 3, X-linked	1207900	8960300	7752400	5	10	5
NOSIP	nitric oxide synthase interacting protein	85375	7744300	7658925	1	7	6
CDK1	cyclin-dependent kinase 1	556710	8089700	7532990	3	7	4
MSN	moesin	157920	7577400	7419480	2	11	9
SND1	staphylococcal nuclease and tudor domain containing 1	696350	7910200	7213850	4	13	9
EIF2S1	eukaryotic translation initiation factor 2, subunit 1 alpha, 35kDa	566720	7411700	6844980	1	3	2
HNRNPR	heterogeneous nuclear ribonucleoprotein R	55469	6773700	6718231	1	11	10
EIF3I	eukaryotic translation initiation factor 3, subunit I	0	6714900	6714900	0	8	8
HNRNPD	heterogeneous nuclear ribonucleoprotein D (AU-rich element RNA binding protein 1, 37kDa)	513630	7115300	6601670	2	3	1
CSE1L	CSE1 chromosome segregation 1-like (yeast)	21510	6527100	6505590	1	9	8
HNRNPH3	heterogeneous nuclear ribonucleoprotein H3 (2H9)	181230	6662400	6481170	2	4	2
RPS27A	ribosomal protein S27a	450390	6914300	6463910	3	4	1
MATR3	matrin 3	770640	7184800	6414160	2	8	6
TP53I3	tumor protein p53 inducible protein 3	0	6388500	6388500	0	5	5
ZFPL1	zinc finger protein-like 1	0	6377200	6377200	0	4	4
NUDT21	nudix (nucleoside diphosphate linked moiety X)-type motif 21	487850	6827000	6339150	2	3	1
MCM6	minichromosome maintenance complex component 6	235240	6412900	6177660	2	10	8
NONO	non-POU domain containing, octamer-binding	906850	7022100	6115250	1	10	9
HNRNPH1	heterogeneous nuclear ribonucleoprotein H1 (H)	808340	6680300	5871960	3	6	3
RPA1	replication protein A1, 70kDa	55566	5918700	5863134	1	8	7
LASP1	LIM and SH3 protein 1	307150	6134100	5826950	1	6	5
EIF4A1	eukaryotic translation initiation factor 4A1	390840	6203400	5812560	2	7	5
EFTUD2	elongation factor Tu GTP binding domain containing 2	238020	6030600	5792580	3	7	4
RPS8	ribosomal protein S8	1084700	6718400	5633700	2	5	3
YWHAZ	tyrosine 3-monooxygenase/tryptophan 5-monooxygenase activation protein, zeta polypeptide	7154300	12728000	5573700	4	10	6
AKR1C1	aldo-keto reductase family 1, member C1 (dihydrodiol dehydrogenase 1; 20-alpha (3-alpha)-hydroxysteroid dehydrogenase)	279690	5760000	5480310	1	4	3
PSME3	proteasome (prosome, macropain) activator subunit 3 (PA28 gamma; Ki)	344870	5745500	5400630	1	5	4
EDC3	enhancer of mRNA decapping 3 homolog (S. cerevisiae)	0	5278100	5278100	0	10	10
XRCC5	X-ray repair complementing defective repair in Chinese hamster cells 5 (double-strand-break rejoining)	0	5128300	5128300	1	10	9
TPM3	tropomyosin 3	487320	5536100	5048780	1	7	6
HNRNPAB	heterogeneous nuclear ribonucleoprotein A/B	210910	5206100	4995190	2	5	3
RPS14	ribosomal protein S14	597140	5559300	4962160	1	4	3
RACGAP1	Rac GTPase activating protein 1	0	4949300	4949300	0	1	1
CLIC1	chloride intracellular channel 1	301440	5173500	4872060	1	4	3
BUB3	budding uninhibited by benzimidazoles 3 homolog (yeast)	0	4704600	4704600	0	7	7
RPS3A	ribosomal protein S3A	503870	5057000	4553130	2	6	4
PSMA4	proteasome (prosome, macropain) subunit, alpha type, 4	416410	4933000	4516590	1	4	3
PGK1	phosphoglycerate kinase 1	263170	4756800	4493630	2	5	3
EZR	ezrin	0	4371400	4371400	0	11	11
VCL	vinculin	557050	4682400	4125350	4	8	4
SF3B3	splicing factor 3b, subunit 3, 130kDa	0	4112300	4112300	0	6	6
GTF2I	general transcription factor IIi	128550	4168800	4040250	1	9	8
EEF1G	eukaryotic translation elongation factor 1 gamma	129810	4166900	4037090	1	5	4
HNRPDL	heterogeneous nuclear ribonucleoprotein D-like	0	3981000	3981000	0	6	6
ACTN4	actinin, alpha 4	159470	4129700	3970230	2	8	6
SNRNP200	small nuclear ribonucleoprotein 200kDa (U5)	82841	4050300	3967459	2	7	5
SUPT16H	suppressor of Ty 16 homolog (S. cerevisiae)	136480	4071500	3935020	1	7	6
RPL22	ribosomal protein L22	718230	4623400	3905170	1	3	2
TCEA1	transcription elongation factor A (SII), 1	188540	4023800	3835260	2	6	4
APEX1	APEX nuclease (multifunctional DNA repair enzyme) 1	381590	4188200	3806610	1	6	5
PSMA7	proteasome (prosome, macropain) subunit, alpha type, 7	568750	4228400	3659650	3	6	3
HSPA5	heat shock 70kDa protein 5 (glucose-regulated protein, 78kDa)	65802	3717500	3651698	1	10	9
NCL	nucleolin	314390	3860600	3546210	2	6	4
PFKP	phosphofructokinase, platelet	121400	3659900	3538500	1	8	7
NUP93	nucleoporin 93kDa	150890	3687200	3536310	2	8	6
RPSA	ribosomal protein SA	499800	4020800	3521000	1	3	2
THBS1	thrombospondin 1	0	3501200	3501200	0	8	8
IQGAP1	IQ motif containing GTPase activating protein 1	805240	4276400	3471160	2	8	6
PDXDC1	pyridoxal-dependent decarboxylase domain containing 1	0	3466700	3466700	0	7	7
TMPO	thymopoietin	2755000	6199400	3444400	8	11	3
CAPZB	capping protein (actin filament) muscle Z-line, beta	367830	3774300	3406470	1	4	3
YWHAG	tyrosine 3-monooxygenase/tryptophan 5-monooxygenase activation protein, gamma polypeptide	5155600	8561000	3405400	5	8	3
RPS27;RPS27L	ribosomal protein S27;ribosomal protein S27-like	0	3356500	3356500	0	1	1
GCLM	glutamate-cysteine ligase, modifier subunit	688100	4042500	3354400	1	2	1
PRPF6	PRP6 pre-mRNA processing factor 6 homolog (S. cerevisiae)	0	3346200	3346200	0	8	8
YWHAB	tyrosine 3-monooxygenase/tryptophan 5-monooxygenase activation protein, beta polypeptide	901860	4212400	3310540	3	7	4
FARSB	phenylalanyl-tRNA synthetase, beta subunit	0	3299800	3299800	0	6	6
HSF2	heat shock transcription factor 2	0	3286800	3286800	0	10	10
RALY	RNA binding protein, autoantigenic (hnRNP-associated with lethal yellow homolog (mouse))	201750	3458000	3256250	1	8	7
SARNP	SAP domain containing ribonucleoprotein	105740	3328200	3222460	1	6	5
TLE3	transducin-like enhancer of split 3 (E(sp1) homolog, Drosophila)	0	3205300	3205300	0	5	5
PRDX6	peroxiredoxin 6	580300	3738600	3158300	2	3	1
FSCN1	fascin homolog 1, actin-bundling protein (Strongylocentrotus purpuratus)	191580	3311100	3119520	1	4	3
MSH2	mutS homolog 2, colon cancer, nonpolyposis type 1 (E. coli)	109980	3216600	3106620	1	8	7
SEC24C	SEC24 family, member C (S. cerevisiae)	90786	3190000	3099214	1	5	4
CCT4	chaperonin containing TCP1, subunit 4 (delta)	97048	3175800	3078752	2	10	8
RPS18	ribosomal protein S18	229800	3208200	2978400	2	5	3
EPPK1	epiplakin 1	2675500	5624700	2949200	9	12	3
GTF2E2	general transcription factor IIE, polypeptide 2, beta 34kDa	0	2928800	2928800	0	1	1
VARS	valyl-tRNA synthetase	33981	2930800	2896819	1	6	5
SF1	splicing factor 1	0	2884300	2884300	0	4	4
PSMA3	proteasome (prosome, macropain) subunit, alpha type, 3	0	2873600	2873600	0	5	5
RPL12	ribosomal protein L12	85789	2938900	2853111	1	3	2
TXN	thioredoxin	0	2842000	2842000	0	5	5
RYR1	ryanodine receptor 1 (skeletal)	0	2840100	2840100	0	1	1
HNRNPA0	heterogeneous nuclear ribonucleoprotein A0	130100	2959600	2829500	1	5	4
ATP13A3	ATPase type 13A3	0	2787100	2787100	0	1	1
CAPZA1	capping protein (actin filament) muscle Z-line, alpha 1	0	2785600	2785600	0	4	4
GSTP1	glutathione S-transferase pi 1	299610	3084500	2784890	2	3	1
VCP	valosin-containing protein	0	2775100	2775100	0	8	8
COPA	coatomer protein complex, subunit alpha	52034	2795600	2743566	1	8	7
SBDS	Shwachman-Bodian-Diamond syndrome	365880	3080800	2714920	1	2	1
HNRNPA3	heterogeneous nuclear ribonucleoprotein A3	321050	3035300	2714250	1	5	4
PSMD3	proteasome (prosome, macropain) 26S subunit, non-ATPase, 3	0	2635300	2635300	0	7	7
PTBP1	polypyrimidine tract binding protein 1	0	2611600	2611600	0	4	4
RPS20	ribosomal protein S20	0	2546600	2546600	0	3	3
FUBP3	far upstream element (FUSE) binding protein 3	72623	2617300	2544677	2	9	7
PSMA6	proteasome (prosome, macropain) subunit, alpha type, 6	282620	2749000	2466380	1	4	3
RARS	arginyl-tRNA synthetase	149320	2615600	2466280	1	9	8
NACA	nascent polypeptide-associated complex alpha subunit	0	2429900	2429900	0	2	2
PSPC1	paraspeckle component 1	0	2424300	2424300	0	5	5
OGT	O-linked N-acetylglucosamine (GlcNAc) transferase (UDP-N-acetylglucosamine:polypeptide-N-acetylglucosaminyl transferase)	0	2393300	2393300	0	6	6
HSPA1A;HSPA1B	heat shock 70kDa protein 1A;heat shock 70kDa protein 1B	0	2372700	2372700	7	18	11
CCT7	chaperonin containing TCP1, subunit 7 (eta)	0	2371500	2371500	0	7	7
DDX1	DEAD (Asp-Glu-Ala-Asp) box polypeptide 1	290430	2661400	2370970	1	10	9
GATAD2B	GATA zinc finger domain containing 2B	76623	2440200	2363577	1	3	2
OR10J1	olfactory receptor, family 10, subfamily J, member 1	0	2347600	2347600	0	1	1
CIAPIN1	cytokine induced apoptosis inhibitor 1	180630	2469100	2288470	1	2	1
C4A	complement component 4A (Rodgers blood group)	1597400	3873800	2276400	3	4	1
RPS16	ribosomal protein S16	402250	2672000	2269750	2	4	2
HNRNPF	heterogeneous nuclear ribonucleoprotein F	0	2252600	2252600	1	3	2
EIF3C;EIF3CL	eukaryotic translation initiation factor 3, subunit C;eukaryotic translation initiation factor 3, subunit C-like	0	2250100	2250100	0	8	8
S100A8	S100 calcium binding protein A8	0	2231900	2231900	0	2	2
RPL30	ribosomal protein L30	0	2224400	2224400	0	3	3
KPNB1	karyopherin (importin) beta 1	205340	2421300	2215960	1	4	3
SNRPD2	small nuclear ribonucleoprotein D2 polypeptide 16.5kDa	359510	2570200	2210690	1	2	1
NSUN2	NOP2/Sun domain family, member 2	261540	2468800	2207260	2	6	4
SEC23A	Sec23 homolog A (S. cerevisiae)	0	2201300	2201300	1	5	4
WDR1	WD repeat domain 1	0	2182700	2182700	0	4	4
COPB2	coatomer protein complex, subunit beta 2 (beta prime)	78188	2238600	2160412	1	4	3
PRMT5	protein arginine methyltransferase 5	0	2108500	2108500	1	2	1
RBMX	RNA binding motif protein, X-linked	199630	2282500	2082870	2	4	2
RPL35A	ribosomal protein L35a	143330	2221800	2078470	1	3	2
RPL23	ribosomal protein L23	266220	2303900	2037680	1	2	1
MAPRE1	microtubule-associated protein, RP/EB family, member 1	0	2010400	2010400	0	3	3
PSMD2	proteasome (prosome, macropain) 26S subunit, non-ATPase, 2	270500	2276000	2005500	1	5	4
HSPH1	heat shock 105kDa/110kDa protein 1	0	1996700	1996700	0	5	5
PFN1	profilin 1	0	1987100	1987100	0	4	4
DHX15	DEAH (Asp-Glu-Ala-His) box polypeptide 15	0	1977900	1977900	0	7	7
PHB	prohibitin	300570	2256300	1955730	1	3	2
PCNA	proliferating cell nuclear antigen	0	1951200	1951200	0	4	4
RPS5	ribosomal protein S5	0	1918600	1918600	0	2	2
TARS	threonyl-tRNA synthetase	132670	2041400	1908730	1	5	4
GTF3C5	general transcription factor IIIC, polypeptide 5, 63kDa	0	1906600	1906600	0	5	5
EIF5A2	eukaryotic translation initiation factor 5A2	0	1887300	1887300	0	2	2
PDLIM1	PDZ and LIM domain 1	81689	1962400	1880711	1	4	3
IARS	isoleucyl-tRNA synthetase	18352	1878000	1859648	1	6	5
RPN1	ribophorin I	141580	1990300	1848720	1	4	3
PPP1CA	protein phosphatase 1, catalytic subunit, alpha isozyme	0	1847400	1847400	0	4	4
RPL27A	ribosomal protein L27a	187750	2028300	1840550	1	2	1
CUL4A	cullin 4A	0	1830200	1830200	0	3	3
TNPO1	transportin 1	0	1825600	1825600	0	6	6
IGF2BP3	insulin-like growth factor 2 mRNA binding protein 3	0	1811000	1811000	0	5	5
ZC3HAV1	zinc finger CCCH-type, antiviral 1	141430	1947000	1805570	1	4	3
HSPD1	heat shock 60kDa protein 1 (chaperonin)	271560	2068500	1796940	1	4	3
WDR5	WD repeat domain 5	0	1786700	1786700	0	3	3
SEC16A	SEC16 homolog A (S. cerevisiae)	0	1786200	1786200	0	4	4
CSTF2	cleavage stimulation factor, 3' pre-RNA, subunit 2, 64kDa	0	1781900	1781900	0	3	3
VPS35	vacuolar protein sorting 35 homolog (S. cerevisiae)	0	1764500	1764500	0	3	3
GTF2F2	general transcription factor IIF, polypeptide 2, 30kDa	0	1762100	1762100	0	3	3
PSMA1	proteasome (prosome, macropain) subunit, alpha type, 1	0	1753900	1753900	0	2	2
CCT5	chaperonin containing TCP1, subunit 5 (epsilon)	385020	2126300	1741280	2	4	2
09Sep2018	septin 9	0	1717300	1717300	0	5	5
TARDBP	TAR DNA binding protein	0	1691400	1691400	0	2	2
TTBK2	tau tubulin kinase 2	0	1689200	1689200	4	5	1
UPF1	UPF1 regulator of nonsense transcripts homolog (yeast)	0	1678700	1678700	0	5	5
CPSF6	cleavage and polyadenylation specific factor 6, 68kDa	107670	1776400	1668730	1	3	2
GFPT1	glutamine--fructose-6-phosphate transaminase 1	51835	1720500	1668665	1	5	4
KRT6A	keratin 6A	405920	2044600	1638680	25	28	3
ANXA1	annexin A1	67950	1694600	1626650	1	5	4
GSTM3	glutathione S-transferase mu 3 (brain)	0	1624800	1624800	0	3	3
DPYSL2	dihydropyrimidinase-like 2	148310	1758200	1609890	1	6	5
PRPF8	PRP8 pre-mRNA processing factor 8 homolog (S. cerevisiae)	231590	1833800	1602210	2	4	2
DSTN	destrin (actin depolymerizing factor)	217090	1814000	1596910	1	3	2
POLD1	polymerase (DNA directed), delta 1, catalytic subunit 125kDa	0	1590000	1590000	0	4	4
SNRPA1	small nuclear ribonucleoprotein polypeptide A'	0	1580300	1580300	0	2	2
EEF1B2	eukaryotic translation elongation factor 1 beta 2	189900	1757600	1567700	1	2	1
PDE4B	phosphodiesterase 4B, cAMP-specific	0	1552000	1552000	0	1	1
MAGOHB	mago-nashi homolog B (Drosophila)	0	1546600	1546600	0	2	2
GNB2	guanine nucleotide binding protein (G protein), beta polypeptide 2	166900	1699800	1532900	1	3	2
WDHD1	WD repeat and HMG-box DNA binding protein 1	0	1524700	1524700	0	3	3
NUP155	nucleoporin 155kDa	451060	1972000	1520940	1	5	4
RPS13	ribosomal protein S13	148590	1660800	1512210	1	2	1
LEPREL1	leprecan-like 1	0	1506200	1506200	0	1	1
ARPC1B;ARPC1A	actin related protein 2/3 complex, subunit 1B, 41kDa;actin related protein 2/3 complex, subunit 1A, 41kDa	42177	1544800	1502623	1	3	2
AARS	alanyl-tRNA synthetase	317120	1813800	1496680	2	7	5
NCBP1	nuclear cap binding protein subunit 1, 80kDa	0	1494600	1494600	0	5	5
EIF3B	eukaryotic translation initiation factor 3, subunit B	69303	1542300	1472997	1	4	3
PSMA5	proteasome (prosome, macropain) subunit, alpha type, 5	0	1445600	1445600	0	3	3
NQO1	NAD(P)H dehydrogenase, quinone 1	0	1428200	1428200	0	2	2
FABP5	fatty acid binding protein 5 (psoriasis-associated)	217610	1618900	1401290	1	2	1
RPS19	ribosomal protein S19	0	1396000	1396000	0	3	3
S100A6	S100 calcium binding protein A6	0	1395400	1395400	0	1	1
C10orf119	chromosome 10 open reading frame 119	0	1392000	1392000	0	3	3
HEXIM1	hexamethylene bis-acetamide inducible 1	0	1391500	1391500	0	1	1
PAICS	phosphoribosylaminoimidazole carboxylase, phosphoribosylaminoimidazole succinocarboxamide synthetase	0	1385400	1385400	0	4	4
COPG	coatomer protein complex, subunit gamma	297280	1674200	1376920	2	3	1
RPS21	ribosomal protein S21	104760	1478200	1373440	1	4	3
KIAA1967	KIAA1967	541860	1905500	1363640	3	5	2
EMG1	EMG1 nucleolar protein homolog (S. cerevisiae)	121310	1481500	1360190	2	3	1
EIF2A	eukaryotic translation initiation factor 2A, 65kDa	0	1340600	1340600	0	6	6
AIMP1	aminoacyl tRNA synthetase complex-interacting multifunctional protein 1	0	1330400	1330400	0	4	4
SNRPD3	small nuclear ribonucleoprotein D3 polypeptide 18kDa	0	1329200	1329200	0	1	1
DCP1B	DCP1 decapping enzyme homolog B (S. cerevisiae)	0	1325300	1325300	0	4	4
NPLOC4	nuclear protein localization 4 homolog (S. cerevisiae)	0	1318900	1318900	0	3	3
EXOSC4	exosome component 4	0	1317200	1317200	0	2	2
CAND1	cullin-associated and neddylation-dissociated 1	0	1317000	1317000	0	5	5
CMBL	carboxymethylenebutenolidase homolog (Pseudomonas)	0	1306700	1306700	0	2	2
UPP2	uridine phosphorylase 2	0	1294000	1294000	0	1	1
VARS2	valyl-tRNA synthetase 2, mitochondrial (putative)	0	1285600	1285600	0	1	1
G3BP1	GTPase activating protein (SH3 domain) binding protein 1	0	1264900	1264900	0	1	1
TFRC	transferrin receptor (p90, CD71)	89072	1352600	1263528	1	4	3
PLS3	plastin 3	0	1261900	1261900	0	5	5
ANP32E	acidic (leucine-rich) nuclear phosphoprotein 32 family, member E	0	1260100	1260100	0	2	2
HDAC2	histone deacetylase 2	0	1259600	1259600	0	2	2
PFKL	phosphofructokinase, liver	127130	1382300	1255170	1	3	2
EIF3L	eukaryotic translation initiation factor 3, subunit L	0	1237900	1237900	1	3	2
DIS3	DIS3 mitotic control homolog (S. cerevisiae)	0	1235300	1235300	0	3	3
CAD	carbamoyl-phosphate synthetase 2, aspartate transcarbamylase, and dihydroorotase	115420	1335000	1219580	1	7	6
DPYSL3	dihydropyrimidinase-like 3	68846	1284500	1215654	1	5	4
EIF3D	eukaryotic translation initiation factor 3, subunit D	0	1213200	1213200	0	2	2
EIF4B	eukaryotic translation initiation factor 4B	335590	1545800	1210210	1	6	5
CTNND1	catenin (cadherin-associated protein), delta 1	64227	1261600	1197373	1	4	3
KRT72	keratin 72	118060	1312600	1194540	5	8	3
SNRNP40	small nuclear ribonucleoprotein 40kDa (U5)	0	1191200	1191200	0	3	3
GCN1L1	GCN1 general control of amino-acid synthesis 1-like 1 (yeast)	0	1189600	1189600	0	3	3
SRSF9	serine/arginine-rich splicing factor 9	866440	2052400	1185960	4	5	1
PFN2	profilin 2	45461	1230000	1184539	1	2	1
TALDO1	transaldolase 1	0	1176600	1176600	0	5	5
HSD17B4	hydroxysteroid (17-beta) dehydrogenase 4	0	1174700	1174700	1	3	2
CSTF3	cleavage stimulation factor, 3' pre-RNA, subunit 3, 77kDa	0	1166600	1166600	0	3	3
PPP1CC	protein phosphatase 1, catalytic subunit, gamma isozyme	38203	1201900	1163697	1	3	2
SSBP1	single-stranded DNA binding protein 1	0	1156100	1156100	0	3	3
JUP	junction plakoglobin	76646	1231900	1155254	16	18	2
SMARCA5	SWI/SNF related, matrix associated, actin dependent regulator of chromatin, subfamily a, member 5	125370	1268800	1143430	1	3	2
ARHGDIA	Rho GDP dissociation inhibitor (GDI) alpha	0	1122200	1122200	0	2	2
CBR1	carbonyl reductase 1	0	1121400	1121400	0	4	4
SARS	seryl-tRNA synthetase	0	1117800	1117800	0	1	1
TPI1	triosephosphate isomerase 1	224400	1338400	1114000	1	4	3
AIMP2	aminoacyl tRNA synthetase complex-interacting multifunctional protein 2	0	1104100	1104100	0	1	1
SMC1A	structural maintenance of chromosomes 1A	223590	1320700	1097110	2	3	1
ZYX	zyxin	0	1088300	1088300	0	6	6
PUF60	poly-U binding splicing factor 60KDa	0	1066000	1066000	0	1	1
EIF4A3	eukaryotic translation initiation factor 4A3	369170	1427000	1057830	1	4	3
MYO1C	myosin IC	0	1053100	1053100	0	5	5
RPL31	ribosomal protein L31	63438	1108300	1044862	1	2	1
RPL27	ribosomal protein L27	0	1040200	1040200	0	1	1
PHB2	prohibitin 2	0	1040100	1040100	0	3	3
SRPRB	signal recognition particle receptor, B subunit	117240	1149100	1031860	2	4	2
SF3B14	splicing factor 3B, 14 kDa subunit	0	1031800	1031800	0	3	3
RPL11	ribosomal protein L11	0	1026900	1026900	0	3	3
TRIM33	tripartite motif-containing 33	0	1023200	1023200	0	3	3
HSPA4	heat shock 70kDa protein 4	0	1016500	1016500	0	4	4
AP3B2	adaptor-related protein complex 3, beta 2 subunit	0	1015500	1015500	0	1	1
CPNE1	copine I	0	1009600	1009600	0	3	3
RBX1	ring-box 1, E3 ubiquitin protein ligase	0	999270	999270	0	3	3
UBA1	ubiquitin-like modifier activating enzyme 1	0	991510	991510	0	4	4
CHORDC1	cysteine and histidine-rich domain (CHORD)-containing 1	0	984520	984520	0	1	1
VAPA	VAMP (vesicle-associated membrane protein)-associated protein A, 33kDa	0	977250	977250	0	2	2
PRPF19	PRP19/PSO4 pre-mRNA processing factor 19 homolog (S. cerevisiae)	0	976950	976950	0	2	2
SEC61B	Sec61 beta subunit	0	975220	975220	0	2	2
HNRNPUL2	heterogeneous nuclear ribonucleoprotein U-like 2	0	975070	975070	0	3	3
JUP	junction plakoglobin	0	962430	962430	1	8	7
YWHAQ	tyrosine 3-monooxygenase/tryptophan 5-monooxygenase activation protein, theta polypeptide	890480	1844800	954320	3	5	2
PSMD14	proteasome (prosome, macropain) 26S subunit, non-ATPase, 14	0	946180	946180	0	1	1
YARS	tyrosyl-tRNA synthetase	0	945960	945960	0	2	2
RFC2	replication factor C (activator 1) 2, 40kDa	0	945190	945190	0	3	3
ARF4	ADP-ribosylation factor 4	0	938990	938990	0	2	2
RPS25	ribosomal protein S25	0	938900	938900	0	2	2
SEC23B	Sec23 homolog B (S. cerevisiae)	0	918160	918160	0	4	4
CTPS	CTP synthase	69994	979690	909696	1	3	2
ILF3	interleukin enhancer binding factor 3, 90kDa	65052	966570	901518	1	4	3
UGDH	UDP-glucose 6-dehydrogenase	0	899250	899250	0	3	3
STRAP	serine/threonine kinase receptor associated protein	0	899160	899160	0	2	2
CCT6A	chaperonin containing TCP1, subunit 6A (zeta 1)	0	892380	892380	0	2	2
PKHD1	polycystic kidney and hepatic disease 1 (autosomal recessive)	0	890990	890990	0	1	1
PPP1CB	protein phosphatase 1, catalytic subunit, beta isozyme	0	890390	890390	0	3	3
NHP2L1	NHP2 non-histone chromosome protein 2-like 1 (S. cerevisiae)	0	882460	882460	0	2	2
UNC45A	unc-45 homolog A (C. elegans)	0	879880	879880	0	6	6
MIF	macrophage migration inhibitory factor (glycosylation-inhibiting factor)	0	879210	879210	0	1	1
GNAI1	guanine nucleotide binding protein (G protein), alpha inhibiting activity polypeptide 1	0	862400	862400	0	2	2
CCT2	chaperonin containing TCP1, subunit 2 (beta)	99216	959070	859854	1	3	2
NAPA	N-ethylmaleimide-sensitive factor attachment protein, alpha	0	856680	856680	0	1	1
FLNB	filamin B, beta	0	853210	853210	1	8	7
HDGF	hepatoma-derived growth factor	0	851270	851270	0	2	2
SRSF1	serine/arginine-rich splicing factor 1	521480	1371300	849820	2	4	2
DDX21	DEAD (Asp-Glu-Ala-Asp) box polypeptide 21	40286	889900	849614	1	2	1
EWSR1	Ewing sarcoma breakpoint region 1	0	844230	844230	0	1	1
KRT84	keratin 84	0	841590	841590	7	8	1
LRPPRC	leucine-rich PPR-motif containing	258480	1090500	832020	1	3	2
CDC5L	CDC5 cell division cycle 5-like (S. pombe)	0	822350	822350	0	3	3
TOP2A	topoisomerase (DNA) II alpha 170kDa	0	821770	821770	0	6	6
ST5	suppression of tumorigenicity 5	0	820120	820120	0	1	1
HSPA1A;HSPA1B	heat shock 70kDa protein 1A;heat shock 70kDa protein 1B	0	815120	815120	7	18	11
DNAJC8	DnaJ (Hsp40) homolog, subfamily C, member 8	0	814890	814890	0	2	2
CDK7	cyclin-dependent kinase 7	0	814000	814000	0	3	3
C20orf43	chromosome 20 open reading frame 43	0	808310	808310	0	2	2
RRM1	ribonucleotide reductase M1	0	806110	806110	0	4	4
PQBP1	polyglutamine binding protein 1	0	803150	803150	0	1	1
PUS7	pseudouridylate synthase 7 homolog (S. cerevisiae)	0	794450	794450	0	4	4
RPL7	ribosomal protein L7	307140	1097200	790060	1	2	1
RNF20	ring finger protein 20	0	784000	784000	0	3	3
ALPI	alkaline phosphatase, intestinal	0	779700	779700	0	1	1
GSPT1	G1 to S phase transition 1	0	778430	778430	0	2	2
CBS	cystathionine-beta-synthase	0	778000	778000	0	2	2
MYOF	myoferlin	150810	925270	774460	3	4	1
XRN2	5'-3' exoribonuclease 2	0	770210	770210	0	2	2
FERMT2	fermitin family member 2	0	765930	765930	0	2	2
RPL5	ribosomal protein L5	0	763510	763510	0	3	3
WRNIP1	Werner helicase interacting protein 1	0	759300	759300	0	6	6
CSRP1	cysteine and glycine-rich protein 1	29410	787760	758350	1	2	1
ACP1	acid phosphatase 1, soluble	0	756950	756950	0	3	3
ERH	enhancer of rudimentary homolog (Drosophila)	0	753550	753550	0	1	1
RNH1	ribonuclease/angiogenin inhibitor 1	0	752110	752110	0	2	2
ATP6V1A	ATPase, H+ transporting, lysosomal 70kDa, V1 subunit A	179510	915880	736370	2	3	1
TRIM16	tripartite motif-containing 16	0	733680	733680	0	2	2
DSP	desmoplakin	135890	869530	733640	3	7	4
CKB	creatine kinase, brain	0	732490	732490	0	1	1
TRAP1	TNF receptor-associated protein 1	0	727820	727820	0	4	4
TOMM34	translocase of outer mitochondrial membrane 34	0	727330	727330	0	2	2
PSMD7	proteasome (prosome, macropain) 26S subunit, non-ATPase, 7	0	725510	725510	0	2	2
CADPS2	Ca++-dependent secretion activator 2	0	717380	717380	0	1	1
PABPC4	poly(A) binding protein, cytoplasmic 4 (inducible form)	186910	890280	703370	1	8	7
SEC13	SEC13 homolog (S. cerevisiae)	0	686760	686760	0	2	2
NARS	asparaginyl-tRNA synthetase	0	685690	685690	0	4	4
AP1B1	adaptor-related protein complex 1, beta 1 subunit	0	684860	684860	0	2	2
PHGDH	phosphoglycerate dehydrogenase	88122	772610	684488	1	2	1
HTATIP2	HIV-1 Tat interactive protein 2, 30kDa	0	671810	671810	0	1	1
RDH11	retinol dehydrogenase 11 (all-trans/9-cis/11-cis)	190760	860540	669780	1	2	1
HMGB3	high-mobility group box 3	0	668500	668500	0	1	1
RPL34	ribosomal protein L34	0	667650	667650	0	2	2
UHRF1	ubiquitin-like with PHD and ring finger domains 1	0	665590	665590	0	3	3
SKIV2L2	superkiller viralicidic activity 2-like 2 (S. cerevisiae)	104980	767670	662690	1	4	3
FHL2	four and a half LIM domains 2	0	649680	649680	0	1	1
FHL1	four and a half LIM domains 1	0	648690	648690	0	1	1
SUMO1	SMT3 suppressor of mif two 3 homolog 1 (S. cerevisiae)	0	634340	634340	0	1	1
PLAA	phospholipase A2-activating protein	0	631260	631260	0	1	1
GOLGA3	golgin A3	0	627350	627350	0	4	4
PGAM1	phosphoglycerate mutase 1 (brain)	0	626750	626750	0	1	1
GLT25D1	glycosyltransferase 25 domain containing 1	67866	691960	624094	1	2	1
RFC5	replication factor C (activator 1) 5, 36.5kDa	0	612930	612930	0	1	1
CPSF7	cleavage and polyadenylation specific factor 7, 59kDa	0	608790	608790	0	2	2
METTL11A	methyltransferase like 11A	0	606110	606110	0	1	1
AP2A1	adaptor-related protein complex 2, alpha 1 subunit	123240	721990	598750	1	3	2
PLOD3	procollagen-lysine, 2-oxoglutarate 5-dioxygenase 3	30411	629120	598709	1	2	1
RPS15A	ribosomal protein S15a	0	594700	594700	0	1	1
ELAC2	elaC homolog 2 (E. coli)	0	589340	589340	0	4	4
MYL6	myosin, light chain 6, alkali, smooth muscle and non-muscle	0	588560	588560	0	2	2
RBM12	RNA binding motif protein 12	0	587870	587870	0	2	2
CDC73	cell division cycle 73, Paf1/RNA polymerase II complex component, homolog (S. cerevisiae)	0	586940	586940	0	3	3
ASNS	asparagine synthetase (glutamine-hydrolyzing)	0	585720	585720	0	2	2
TWF1	twinfilin, actin-binding protein, homolog 1 (Drosophila)	0	585530	585530	0	2	2
CWF19L1	CWF19-like 1, cell cycle control (S. pombe)	0	585190	585190	0	2	2
LIMS1	LIM and senescent cell antigen-like domains 1	0	583010	583010	0	1	1
CPSF1	cleavage and polyadenylation specific factor 1, 160kDa	0	581240	581240	0	3	3
CCDC124	coiled-coil domain containing 124	0	576850	576850	0	2	2
KATNAL2	katanin p60 subunit A-like 2	0	575480	575480	0	1	1
MKI67	antigen identified by monoclonal antibody Ki-67	0	574020	574020	0	2	2
KRT38	keratin 38	0	573320	573320	0	1	1
PTGR1	prostaglandin reductase 1	64920	635320	570400	1	4	3
DDX6	DEAD (Asp-Glu-Ala-Asp) box polypeptide 6	0	561850	561850	0	2	2
TBCB	tubulin folding cofactor B	0	560700	560700	0	3	3
WDR43	WD repeat domain 43	0	559320	559320	0	1	1
GPI	glucose-6-phosphate isomerase	0	554270	554270	0	2	2
GART	phosphoribosylglycinamide formyltransferase, phosphoribosylglycinamide synthetase, phosphoribosylaminoimidazole synthetase	0	548060	548060	0	1	1
GOLGA2	golgin A2	0	542360	542360	0	2	2
PRMT1	protein arginine methyltransferase 1	0	542280	542280	0	2	2
RECQL	RecQ protein-like (DNA helicase Q1-like)	0	539280	539280	0	2	2
LGALS7;LGALS7B	lectin, galactoside-binding, soluble, 7;lectin, galactoside-binding, soluble, 7B	0	537590	537590	0	1	1
DDX42	DEAD (Asp-Glu-Ala-Asp) box polypeptide 42	0	537010	537010	0	1	1
COPS5	COP9 constitutive photomorphogenic homolog subunit 5 (Arabidopsis)	0	529770	529770	0	2	2
PRPF4	PRP4 pre-mRNA processing factor 4 homolog (yeast)	0	528510	528510	0	1	1
CSNK2A2	casein kinase 2, alpha prime polypeptide	0	526780	526780	0	1	1
IDI1	isopentenyl-diphosphate delta isomerase 1	0	522840	522840	0	1	1
CHMP4B	chromatin modifying protein 4B	0	519190	519190	0	2	2
NPM1	nucleophosmin (nucleolar phosphoprotein B23, numatrin)	0	513050	513050	8	12	4
ABCE1	ATP-binding cassette, sub-family E (OABP), member 1	0	507090	507090	0	2	2
TPR	translocated promoter region (to activated MET oncogene)	0	502750	502750	0	2	2
SMC3	structural maintenance of chromosomes 3	0	501170	501170	0	4	4
LRRC59	leucine rich repeat containing 59	0	494560	494560	0	2	2
ESD	esterase D	0	492370	492370	0	3	3
XPO5	exportin 5	0	490100	490100	0	2	2
CARM1	coactivator-associated arginine methyltransferase 1	0	487080	487080	0	2	2
SLC25A6	solute carrier family 25 (mitochondrial carrier; adenine nucleotide translocator), member 6	0	485140	485140	0	1	1
GTF3C4	general transcription factor IIIC, polypeptide 4, 90kDa	0	482700	482700	0	3	3
DDB1	damage-specific DNA binding protein 1, 127kDa	0	482700	482700	0	1	1
DYNC1H1	dynein, cytoplasmic 1, heavy chain 1	0	479550	479550	0	3	3
PSMG1	proteasome (prosome, macropain) assembly chaperone 1	0	477240	477240	0	2	2
UBA2	ubiquitin-like modifier activating enzyme 2	0	469080	469080	0	3	3
FKBP4	FK506 binding protein 4, 59kDa	0	468900	468900	0	1	1
FBL	fibrillarin	0	455230	455230	0	2	2
PPFIA1	protein tyrosine phosphatase, receptor type, f polypeptide (PTPRF), interacting protein (liprin), alpha 1	0	454760	454760	0	2	2
STXBP1	syntaxin binding protein 1	34378	486240	451862	1	2	1
NEK7	NIMA (never in mitosis gene a)-related kinase 7	0	451210	451210	0	1	1
USP5	ubiquitin specific peptidase 5 (isopeptidase T)	0	449590	449590	0	1	1
RBBP7	retinoblastoma binding protein 7	0	442770	442770	0	2	2
SART3	squamous cell carcinoma antigen recognized by T cells 3	0	441660	441660	0	2	2
YTHDF2	YTH domain family, member 2	166770	607810	441040	2	3	1
NUP35	nucleoporin 35kDa	0	440590	440590	0	2	2
VDAC2	voltage-dependent anion channel 2	0	438940	438940	0	1	1
TXNL1	thioredoxin-like 1	0	438080	438080	0	2	2
TYMS	thymidylate synthetase	0	432200	432200	0	1	1
HSPBP1	HSPA (heat shock 70kDa) binding protein, cytoplasmic cochaperone 1	0	431580	431580	0	2	2
EIF3A	eukaryotic translation initiation factor 3, subunit A	59759	487910	428151	1	2	1
CCDC74B	coiled-coil domain containing 74B	0	421930	421930	0	1	1
RCOR1	REST corepressor 1	0	418770	418770	0	2	2
LANCL1	LanC lantibiotic synthetase component C-like 1 (bacterial)	0	415770	415770	0	1	1
CPSF3	cleavage and polyadenylation specific factor 3, 73kDa	0	415690	415690	0	1	1
CSDE1	cold shock domain containing E1, RNA-binding	341080	753650	412570	2	5	3
SUB1	SUB1 homolog (S. cerevisiae)	283410	693380	409970	1	2	1
ZNF326	zinc finger protein 326	209830	619660	409830	2	3	1
SFN	stratifin	2492100	2900000	407900	1	3	2
TTC35	tetratricopeptide repeat domain 35	0	406960	406960	0	2	2
HSP90B1	heat shock protein 90kDa beta (Grp94), member 1	172150	578670	406520	2	3	1
RUVBL1	RuvB-like 1 (E. coli)	0	404670	404670	0	1	1
SPR	sepiapterin reductase (7,8-dihydrobiopterin:NADP+ oxidoreductase)	0	402740	402740	0	1	1
CPSF4	cleavage and polyadenylation specific factor 4, 30kDa	0	398470	398470	0	1	1
RAB5C	RAB5C, member RAS oncogene family	78575	476460	397885	1	2	1
C9orf93	chromosome 9 open reading frame 93	0	397020	397020	0	1	1
PRPF3	PRP3 pre-mRNA processing factor 3 homolog (S. cerevisiae)	0	396300	396300	0	3	3
RPL14	ribosomal protein L14	0	394520	394520	0	1	1
C14orf166	chromosome 14 open reading frame 166	0	388310	388310	0	2	2
PYCRL	pyrroline-5-carboxylate reductase-like	0	387870	387870	0	1	1
RPRD1B	regulation of nuclear pre-mRNA domain containing 1B	0	384360	384360	0	1	1
SF3A3	splicing factor 3a, subunit 3, 60kDa	0	383060	383060	0	3	3
WHSC2	Wolf-Hirschhorn syndrome candidate 2	0	380700	380700	0	1	1
XPO1	exportin 1 (CRM1 homolog, yeast)	0	378940	378940	0	3	3
SEC31A	SEC31 homolog A (S. cerevisiae)	0	378170	378170	0	3	3
CDK6	cyclin-dependent kinase 6	0	376610	376610	0	2	2
DDX46	DEAD (Asp-Glu-Ala-Asp) box polypeptide 46	0	376430	376430	0	2	2
GTF2B	general transcription factor IIB	0	375320	375320	0	1	1
EXOSC6	exosome component 6	0	374010	374010	0	2	2
C9orf78	chromosome 9 open reading frame 78	0	370050	370050	0	1	1
AAAS	achalasia, adrenocortical insufficiency, alacrimia	0	362840	362840	0	4	4
SNW1	SNW domain containing 1	101280	464090	362810	1	2	1
WDR70	WD repeat domain 70	0	360460	360460	0	1	1
ATP5L	ATP synthase, H+ transporting, mitochondrial Fo complex, subunit G	0	358360	358360	0	1	1
SSR4	signal sequence receptor, delta (translocon-associated protein delta)	0	358120	358120	0	2	2
IRF2BP1	interferon regulatory factor 2 binding protein 1	0	355900	355900	0	1	1
RFC4	replication factor C (activator 1) 4, 37kDa	0	355640	355640	0	3	3
ATP2A2	ATPase, Ca++ transporting, cardiac muscle, slow twitch 2	0	351050	351050	0	1	1
PRPS1	phosphoribosyl pyrophosphate synthetase 1	138360	486480	348120	1	2	1
EHD4	EH-domain containing 4	0	345950	345950	0	1	1
CXorf56	chromosome X open reading frame 56	0	342890	342890	0	1	1
STAT5A	signal transducer and activator of transcription 5A	0	340460	340460	0	1	1
TXNRD1	thioredoxin reductase 1	0	334450	334450	0	2	2
PDHB	pyruvate dehydrogenase (lipoamide) beta	0	323330	323330	0	2	2
AKR1A1	aldo-keto reductase family 1, member A1 (aldehyde reductase)	21218	344120	322902	1	3	2
TRIM24	tripartite motif-containing 24	0	321030	321030	0	3	3
ANXA3	annexin A3	0	319830	319830	0	3	3
LOC100505584	hypothetical protein LOC100505584	0	318440	318440	0	2	2
QARS	glutaminyl-tRNA synthetase	0	315460	315460	0	2	2
RPS11	ribosomal protein S11	0	314460	314460	0	1	1
NUMA1	nuclear mitotic apparatus protein 1	0	311750	311750	0	1	1
RPS17;LOC100505503	ribosomal protein S17;40S ribosomal protein S17-like	0	310140	310140	0	1	1
DNAJC7	DnaJ (Hsp40) homolog, subfamily C, member 7	0	308490	308490	0	1	1
NMT1	N-myristoyltransferase 1	0	306440	306440	0	1	1
GMPS	guanine monphosphate synthetase	157640	463130	305490	1	2	1
EXOSC9	exosome component 9	0	301360	301360	0	2	2
PAPOLA	poly(A) polymerase alpha	0	298920	298920	0	2	2
SLC4A1AP	solute carrier family 4 (anion exchanger), member 1, adaptor protein	0	298580	298580	0	2	2
IPO5	importin 5	0	298440	298440	0	2	2
LIMA1	LIM domain and actin binding 1	0	294200	294200	0	1	1
KIF2A	kinesin heavy chain member 2A	0	291440	291440	0	2	2
SF3B4	splicing factor 3b, subunit 4, 49kDa	0	290000	290000	0	1	1
ANXA7	annexin A7	0	289510	289510	0	1	1
ESYT1	extended synaptotagmin-like protein 1	0	288820	288820	0	1	1
NUP98	nucleoporin 98kDa	0	288540	288540	0	1	1
UBE2V2	ubiquitin-conjugating enzyme E2 variant 2	0	287830	287830	1	2	1
ACBD3	acyl-CoA binding domain containing 3	0	285490	285490	0	1	1
PPM1G	protein phosphatase, Mg2+/Mn2+ dependent, 1G	0	282600	282600	0	3	3
HSD17B10	hydroxysteroid (17-beta) dehydrogenase 10	0	282110	282110	0	2	2
C3orf37	chromosome 3 open reading frame 37	0	282030	282030	0	2	2
ACTB	actin, beta	265830	546890	281060	9	23	14
FUS	fused in sarcoma	0	279080	279080	1	2	1
AKR1C2	aldo-keto reductase family 1, member C2 (dihydrodiol dehydrogenase 2; bile acid binding protein; 3-alpha hydroxysteroid dehydrogenase, type III)	0	278560	278560	1	5	4
U2AF2	U2 small nuclear RNA auxiliary factor 2	0	276970	276970	0	1	1
RDX	radixin	0	275030	275030	0	7	7
COBRA1	cofactor of BRCA1	0	274540	274540	0	1	1
CUL4B	cullin 4B	0	274210	274210	0	2	2
USP14	ubiquitin specific peptidase 14 (tRNA-guanine transglycosylase)	0	272930	272930	0	2	2
G6PD	glucose-6-phosphate dehydrogenase	0	272770	272770	0	1	1
CNBP	CCHC-type zinc finger, nucleic acid binding protein	212010	483990	271980	1	3	2
CYFIP1	cytoplasmic FMR1 interacting protein 1	0	271210	271210	0	2	2
CDC45	cell division cycle 45 homolog (S. cerevisiae)	0	270730	270730	0	1	1
PRDX2	peroxiredoxin 2	0	264500	264500	1	2	1
LAYN	layilin	0	264170	264170	0	1	1
MDH2	malate dehydrogenase 2, NAD (mitochondrial)	0	260580	260580	0	1	1
NUP153	nucleoporin 153kDa	0	256490	256490	0	3	3
SMC2	structural maintenance of chromosomes 2	0	255790	255790	0	1	1
DNAJB1	DnaJ (Hsp40) homolog, subfamily B, member 1	0	254370	254370	1	2	1
BAG2	BCL2-associated athanogene 2	0	252290	252290	0	2	2
CNN3	calponin 3, acidic	0	252010	252010	0	3	3
TAGLN2	transgelin 2	166680	418450	251770	1	2	1
SUPT4H1	suppressor of Ty 4 homolog 1 (S. cerevisiae)	0	251750	251750	0	1	1
SBNO1	strawberry notch homolog 1 (Drosophila)	0	250470	250470	0	3	3
UFD1L	ubiquitin fusion degradation 1 like (yeast)	0	247170	247170	0	1	1
DNMT1	DNA (cytosine-5-)-methyltransferase 1	0	246910	246910	0	2	2
RPRD1A	regulation of nuclear pre-mRNA domain containing 1A	0	246390	246390	0	2	2
ZNF207	zinc finger protein 207	0	246250	246250	0	1	1
CTTN	cortactin	0	245500	245500	0	2	2
RUVBL2	RuvB-like 2 (E. coli)	0	242560	242560	0	3	3
MED17	mediator complex subunit 17	0	240970	240970	0	1	1
RPL36A	ribosomal protein L36a	0	240740	240740	0	2	2
UBE2M	ubiquitin-conjugating enzyme E2M (UBC12 homolog, yeast)	0	240700	240700	0	1	1
MSH6	mutS homolog 6 (E. coli)	0	240160	240160	0	1	1
MTA2	metastasis associated 1 family, member 2	0	239880	239880	0	1	1
POLA2	polymerase (DNA directed), alpha 2 (70kD subunit)	0	239680	239680	0	1	1
PRDX5	peroxiredoxin 5	0	239030	239030	0	1	1
RPS7	ribosomal protein S7	0	238660	238660	0	1	1
PRMT3	protein arginine methyltransferase 3	0	238390	238390	0	1	1
PYCR1	pyrroline-5-carboxylate reductase 1	0	236480	236480	0	2	2
NASP	nuclear autoantigenic sperm protein (histone-binding)	0	233080	233080	0	1	1
CAT	catalase	0	232290	232290	0	2	2
SYNCRIP	synaptotagmin binding, cytoplasmic RNA interacting protein	380670	612410	231740	2	6	4
PALLD	palladin, cytoskeletal associated protein	0	230700	230700	0	2	2
USP39	ubiquitin specific peptidase 39	0	228830	228830	0	1	1
ORC6	origin recognition complex, subunit 6	0	228660	228660	0	1	1
NKRF	NFKB repressing factor	0	225990	225990	0	1	1
EDF1	endothelial differentiation-related factor 1	0	225640	225640	0	2	2
VPS26A	vacuolar protein sorting 26 homolog A (S. pombe)	0	225540	225540	0	1	1
SYMPK	symplekin	0	223810	223810	0	1	1
POLR3C	polymerase (RNA) III (DNA directed) polypeptide C (62kD)	0	222010	222010	0	1	1
GOLGA5	golgin A5	0	217810	217810	0	1	1
SRRT	serrate RNA effector molecule homolog (Arabidopsis)	0	217680	217680	0	2	2
SYNCRIP	synaptotagmin binding, cytoplasmic RNA interacting protein	0	213920	213920	1	7	6
ATP6V0D1	ATPase, H+ transporting, lysosomal 38kDa, V0 subunit d1	25882	239690	213808	1	2	1
STAT3	signal transducer and activator of transcription 3 (acute-phase response factor)	0	211590	211590	0	1	1
MLEC	malectin	0	211250	211250	0	1	1
THOC6	THO complex 6 homolog (Drosophila)	0	211230	211230	0	4	4
AIP	aryl hydrocarbon receptor interacting protein	0	208780	208780	0	2	2
S100A11	S100 calcium binding protein A11	0	207960	207960	0	1	1
SDHA	succinate dehydrogenase complex, subunit A, flavoprotein (Fp)	0	206090	206090	0	1	1
ZC3H11A	zinc finger CCCH-type containing 11A	0	206060	206060	0	1	1
SLC35E1	solute carrier family 35, member E1	0	205930	205930	0	1	1
SEC24D	SEC24 family, member D (S. cerevisiae)	0	204150	204150	0	2	2
SLC2A1	solute carrier family 2 (facilitated glucose transporter), member 1	0	203560	203560	0	1	1
HDLBP	high density lipoprotein binding protein	280390	483520	203130	2	3	1
C7orf27	chromosome 7 open reading frame 27	0	202830	202830	0	1	1
GNG12	guanine nucleotide binding protein (G protein), gamma 12	0	202450	202450	0	1	1
TOMM70A	translocase of outer mitochondrial membrane 70 homolog A (S. cerevisiae)	0	200720	200720	0	1	1
RBBP4	retinoblastoma binding protein 4	0	200580	200580	0	2	2
MYO1E	myosin IE	0	199560	199560	0	3	3
NUP37	nucleoporin 37kDa	0	197690	197690	0	1	1
CPSF2	cleavage and polyadenylation specific factor 2, 100kDa	0	196720	196720	0	1	1
ADAR	adenosine deaminase, RNA-specific	0	195910	195910	0	3	3
HCFC1	host cell factor C1 (VP16-accessory protein)	0	195700	195700	0	3	3
TSEN34	tRNA splicing endonuclease 34 homolog (S. cerevisiae)	0	195590	195590	0	2	2
CSNK1A1	casein kinase 1, alpha 1	0	193650	193650	0	1	1
BLVRA	biliverdin reductase A	0	193590	193590	0	1	1
TCERG1	transcription elongation regulator 1	0	191910	191910	0	1	1
TRMT112	tRNA methyltransferase 11-2 homolog (S. cerevisiae)	0	191370	191370	0	1	1
TRA2B	transformer 2 beta homolog (Drosophila)	0	190740	190740	0	1	1
XRCC1	X-ray repair complementing defective repair in Chinese hamster cells 1	0	189970	189970	0	1	1
PDS5A	PDS5, regulator of cohesion maintenance, homolog A (S. cerevisiae)	0	187840	187840	0	1	1
LRRC47	leucine rich repeat containing 47	0	186940	186940	0	1	1
C22orf28	chromosome 22 open reading frame 28	0	186810	186810	0	1	1
LSM6	LSM6 homolog, U6 small nuclear RNA associated (S. cerevisiae)	0	186790	186790	0	1	1
COPB1	coatomer protein complex, subunit beta 1	0	186130	186130	0	1	1
APEH	N-acylaminoacyl-peptide hydrolase	0	183550	183550	0	1	1
PABPN1	poly(A) binding protein, nuclear 1	0	183410	183410	0	2	2
KRT13	keratin 13	75492	254510	179018	3	5	2
NUTF2	nuclear transport factor 2	0	178470	178470	0	1	1
TSR1	TSR1, 20S rRNA accumulation, homolog (S. cerevisiae)	0	178220	178220	0	1	1
CLNS1A	chloride channel, nucleotide-sensitive, 1A	0	177990	177990	0	1	1
ZBED1	zinc finger, BED-type containing 1	0	177280	177280	0	1	1
COL12A1	collagen, type XII, alpha 1	0	175330	175330	0	3	3
DNAJB4	DnaJ (Hsp40) homolog, subfamily B, member 4	0	175280	175280	0	1	1
CAPZA2	capping protein (actin filament) muscle Z-line, alpha 2	0	172360	172360	0	3	3
SNX2	sorting nexin 2	0	171030	171030	0	1	1
RPL23A	ribosomal protein L23a	0	166970	166970	0	1	1
ATAD3A	ATPase family, AAA domain containing 3A	0	165250	165250	0	1	1
TCF12	transcription factor 12	0	162770	162770	0	1	1
BZW1	basic leucine zipper and W2 domains 1	0	160000	160000	0	1	1
POLD3	polymerase (DNA-directed), delta 3, accessory subunit	0	157640	157640	0	1	1
CUL1	cullin 1	0	156710	156710	0	1	1
PCID2	PCI domain containing 2	0	155620	155620	0	1	1
CHMP2A	chromatin modifying protein 2A	0	153940	153940	0	1	1
SRRM2	serine/arginine repetitive matrix 2	0	151420	151420	0	1	1
FAF1	Fas (TNFRSF6) associated factor 1	0	151260	151260	0	1	1
DNAJA2	DnaJ (Hsp40) homolog, subfamily A, member 2	0	149890	149890	0	1	1
CIRH1A	cirrhosis, autosomal recessive 1A (cirhin)	0	149740	149740	0	1	1
SRXN1	sulfiredoxin 1	0	147670	147670	0	2	2
ZMYM4	zinc finger, MYM-type 4	0	145500	145500	0	1	1
NOL11	nucleolar protein 11	0	145310	145310	0	1	1
KPNA4	karyopherin alpha 4 (importin alpha 3)	0	145280	145280	0	1	1
NBN	nibrin	0	144690	144690	0	1	1
COASY	CoA synthase	0	144140	144140	0	1	1
SNRPB	small nuclear ribonucleoprotein polypeptides B and B1	0	143440	143440	0	1	1
PRC1	protein regulator of cytokinesis 1	0	143200	143200	0	1	1
AKR7A2	aldo-keto reductase family 7, member A2 (aflatoxin aldehyde reductase)	0	143060	143060	0	1	1
MDH1	malate dehydrogenase 1, NAD (soluble)	0	141230	141230	0	1	1
SAMHD1	SAM domain and HD domain 1	0	139920	139920	0	1	1
GNB1	guanine nucleotide binding protein (G protein), beta polypeptide 1	0	139310	139310	1	4	3
BAT1	HLA-B associated transcript 1	0	138590	138590	0	2	2
11Sep2018	septin 11	0	138400	138400	0	1	1
STX5	syntaxin 5	0	138320	138320	0	1	1
HSPA4L	heat shock 70kDa protein 4-like	79722	217260	137538	1	3	2
SPIN1	spindlin 1	0	135170	135170	0	1	1
SART1	squamous cell carcinoma antigen recognized by T cells	0	132820	132820	0	1	1
STARD7	StAR-related lipid transfer (START) domain containing 7	0	131700	131700	0	1	1
PAFAH1B2	platelet-activating factor acetylhydrolase 1b, catalytic subunit 2 (30kDa)	0	128130	128130	0	1	1
PKP3	plakophilin 3	0	126740	126740	0	1	1
BOLA2;BOLA2B	bolA homolog 2 (E. coli);bolA homolog 2B (E. coli)	0	125540	125540	0	1	1
SMEK1	SMEK homolog 1, suppressor of mek1 (Dictyostelium)	0	125400	125400	0	2	2
GOLGB1	golgin B1	0	125130	125130	0	1	1
ANXA4	annexin A4	0	124420	124420	0	1	1
COPG2;CHD3	coatomer protein complex, subunit gamma 2;chromodomain helicase DNA binding protein 3	0	123970	123970	1	2	1
GTPBP4	GTP binding protein 4	0	123780	123780	0	1	1
EIF2AK2	eukaryotic translation initiation factor 2-alpha kinase 2	0	123040	123040	0	1	1
SETX	senataxin	0	122640	122640	0	1	1
DMAP1	DNA methyltransferase 1 associated protein 1	0	120910	120910	0	1	1
DPM1	dolichyl-phosphate mannosyltransferase polypeptide 1, catalytic subunit	0	120600	120600	0	1	1
SOBP	sine oculis binding protein homolog (Drosophila)	0	120120	120120	0	1	1
ACAT2	acetyl-CoA acetyltransferase 2	0	119090	119090	0	1	1
KPNA1	karyopherin alpha 1 (importin alpha 5)	0	118890	118890	0	1	1
TAF6	TAF6 RNA polymerase II, TATA box binding protein (TBP)-associated factor, 80kDa	0	117610	117610	0	1	1
ANXA6	annexin A6	0	117220	117220	0	1	1
EP400	E1A binding protein p400	0	115660	115660	0	1	1
GLMN	glomulin, FKBP associated protein	0	115370	115370	0	1	1
MLF2	myeloid leukemia factor 2	0	113980	113980	0	1	1
WAPAL	wings apart-like homolog (Drosophila)	0	108610	108610	0	1	1
NCKAP1	NCK-associated protein 1	0	108240	108240	0	1	1
BPNT1	3'(2'), 5'-bisphosphate nucleotidase 1	0	108180	108180	0	1	1
RFC3	replication factor C (activator 1) 3, 38kDa	0	107930	107930	0	1	1
RAB6A	RAB6A, member RAS oncogene family	0	107730	107730	0	1	1
GPHN	gephyrin	0	107720	107720	0	2	2
XPOT	exportin, tRNA (nuclear export receptor for tRNAs)	0	107400	107400	0	1	1
ATP5A1	ATP synthase, H+ transporting, mitochondrial F1 complex, alpha subunit 1, cardiac muscle	0	107380	107380	0	1	1
RPL29	ribosomal protein L29	0	105510	105510	0	1	1
IK	IK cytokine, down-regulator of HLA II	0	104690	104690	0	1	1
C1orf174	chromosome 1 open reading frame 174	0	103890	103890	0	1	1
COTL1	coactosin-like 1 (Dictyostelium)	0	103310	103310	0	1	1
WDR77	WD repeat domain 77	0	102670	102670	0	1	1
WDR36	WD repeat domain 36	0	101570	101570	0	1	1
MEN1	multiple endocrine neoplasia I	0	100450	100450	0	1	1
SMARCA4	SWI/SNF related, matrix associated, actin dependent regulator of chromatin, subfamily a, member 4	0	100080	100080	0	1	1
AASDHPPT	aminoadipate-semialdehyde dehydrogenase-phosphopantetheinyl transferase	0	99979	99979	0	1	1
ARAF	v-raf murine sarcoma 3611 viral oncogene homolog	0	99688	99688	0	1	1
NACC1	nucleus accumbens associated 1, BEN and BTB (POZ) domain containing	0	99669	99669	0	1	1
THRAP3	thyroid hormone receptor associated protein 3	0	99119	99119	0	1	1
GNE	glucosamine (UDP-N-acetyl)-2-epimerase/N-acetylmannosamine kinase	0	97785	97785	0	1	1
RPL18A	ribosomal protein L18a	0	97221	97221	0	1	1
KIF4A	kinesin family member 4A	0	97201	97201	0	1	1
RAB3GAP2	RAB3 GTPase activating protein subunit 2 (non-catalytic)	0	95988	95988	0	1	1
C12orf11	chromosome 12 open reading frame 11	0	95502	95502	0	1	1
MRPS17	mitochondrial ribosomal protein S17	0	95234	95234	0	1	1
RPL28	ribosomal protein L28	0	95091	95091	0	1	1
TTLL12	tubulin tyrosine ligase-like family, member 12	0	94825	94825	0	1	1
ESRP2	epithelial splicing regulatory protein 2	0	93177	93177	0	1	1
MRTO4	mRNA turnover 4 homolog (S. cerevisiae)	0	92744	92744	0	1	1
WDR3	WD repeat domain 3	0	87638	87638	0	1	1
DAD1	defender against cell death 1	0	86686	86686	0	1	1
PFKM	phosphofructokinase, muscle	0	86216	86216	0	2	2
FAM120A	family with sequence similarity 120A	0	83859	83859	0	1	1
RPS2	ribosomal protein S2	0	82767	82767	0	1	1
ZGPAT	zinc finger, CCCH-type with G patch domain	0	82614	82614	0	1	1
NUP210	nucleoporin 210kDa	0	82528	82528	0	1	1
COPS3	COP9 constitutive photomorphogenic homolog subunit 3 (Arabidopsis)	0	82424	82424	0	1	1
NCOR1	nuclear receptor corepressor 1	0	82209	82209	0	1	1
HSPA2	heat shock 70kDa protein 2	0	81542	81542	6	13	7
ARCN1	archain 1	0	80981	80981	0	1	1
EXOSC5	exosome component 5	0	80543	80543	0	1	1
HIST1H2BD	histone cluster 1, H2bd	0	77708	77708	4	9	5
LSG1	large subunit GTPase 1 homolog (S. cerevisiae)	0	77352	77352	0	1	1
CNN2	calponin 2	0	76514	76514	0	2	2
SF3A2	splicing factor 3a, subunit 2, 66kDa	0	76111	76111	0	1	1
SCP2	sterol carrier protein 2	0	76081	76081	0	1	1
PIAS4	protein inhibitor of activated STAT, 4	0	75188	75188	0	1	1
PDLIM2	PDZ and LIM domain 2 (mystique)	0	74486	74486	0	2	2
RAB7A	RAB7A, member RAS oncogene family	0	74068	74068	0	1	1
NANS	N-acetylneuraminic acid synthase	0	72309	72309	0	1	1
GLRX	glutaredoxin (thioltransferase)	0	71820	71820	0	1	1
PCGF5	polycomb group ring finger 5	0	68498	68498	0	1	1
RPL4	ribosomal protein L4	0	68153	68153	0	1	1
FAM192A	family with sequence similarity 192, member A	0	66176	66176	0	1	1
PSMC2	proteasome (prosome, macropain) 26S subunit, ATPase, 2	0	65466	65466	0	1	1
AKAP13	A kinase (PRKA) anchor protein 13	0	65333	65333	0	1	1
PSMB5	proteasome (prosome, macropain) subunit, beta type, 5	0	64901	64901	0	2	2
AKAP8	A kinase (PRKA) anchor protein 8	0	62482	62482	0	1	1
TRAFD1	TRAF-type zinc finger domain containing 1	0	62218	62218	0	2	2
RPL7A	ribosomal protein L7a	0	62180	62180	0	1	1
USP10	ubiquitin specific peptidase 10	0	61988	61988	0	1	1
RAC2	ras-related C3 botulinum toxin substrate 2 (rho family, small GTP binding protein Rac2)	0	60500	60500	0	1	1
CRMP1	collapsin response mediator protein 1	0	60269	60269	0	2	2
SMAD2	SMAD family member 2	0	59927	59927	0	1	1
LMO7	LIM domain 7	0	58075	58075	0	1	1
CCDC6	coiled-coil domain containing 6	0	57069	57069	0	1	1
USP7	ubiquitin specific peptidase 7 (herpes virus-associated)	0	56096	56096	0	1	1
ADNP	activity-dependent neuroprotector homeobox	0	55768	55768	0	1	1
RAB10	RAB10, member RAS oncogene family	0	55613	55613	0	1	1
RPL36AL	ribosomal protein L36a-like	0	51192	51192	0	2	2
NUP85	nucleoporin 85kDa	313900	362080	48180	1	2	1
RBM3	RNA binding motif (RNP1, RRM) protein 3	0	46086	46086	0	1	1
TRIM26	tripartite motif-containing 26	0	44525	44525	0	1	1
PIK3C2A	phosphoinositide-3-kinase, class 2, alpha polypeptide	0	44225	44225	0	1	1
ACTN1	actinin, alpha 1	247190	291190	44000	2	6	4
ACSS2	acyl-CoA synthetase short-chain family member 2	0	43636	43636	0	1	1
FARSA	phenylalanyl-tRNA synthetase, alpha subunit	0	42931	42931	0	1	1
ACYP1	acylphosphatase 1, erythrocyte (common) type	0	41849	41849	0	1	1
NPM3	nucleophosmin/nucleoplasmin 3	0	35780	35780	0	1	1
SERBP1	SERPINE1 mRNA binding protein 1	278930	313900	34970	1	2	1
DKC1	dyskeratosis congenita 1, dyskerin	0	34512	34512	0	1	1
GTF2A2	general transcription factor IIA, 2, 12kDa	0	32170	32170	0	1	1
SAFB	scaffold attachment factor B	0	26296	26296	0	1	1
RPL24	ribosomal protein L24	0	24736	24736	0	1	1
S100A7A	S100 calcium binding protein A7A	0	21582	21582	0	1	1
CUEDC2	CUE domain containing 2	0	9665.6	9665.6	0	1	1

## Sheet: Heat shock (HS 60)
Table S1. HSF1-interacting proteins enriched upon heat shock
698 proteins highly enriched in heat shock condition (difference of peptide numbers > 1) are shown.
Symbol	Description	Intensity HS 60min PI	Intensity HS 60 min HSF1	Intensity HS 60 min HSF1- Intensity HS 60min PI	Peptides HS 60min PI	Peptides HS 60 min HSF1	Peptides HS 60 min HSF1-Peptides HS 60min PI
HSF1	heat shock transcription factor 1	0	478413620	478413620	0	53	53
HNRNPA2B1	heterogeneous nuclear ribonucleoprotein A2/B1	31457000	174560000	143103000	11	15	4
THBS4	thrombospondin 4	0	91191000	91191000	0	8	8
SFPQ	splicing factor proline/glutamine-rich	4178900	88467000	84288100	5	16	11
FASN	fatty acid synthase	7345600	82802000	75456400	16	44	28
SUMO2	SMT3 suppressor of mif two 3 homolog 2 (S. cerevisiae)	1480300	72792000	71311700	1	2	1
ACTG1	actin, gamma 1	14136000	82436000	68300000	8	14	6
EEF2	eukaryotic translation elongation factor 2	7648600	74808000	67159400	12	20	8
PLEC	plectin	115950000	181930000	65980000	104	111	7
FUBP1	far upstream element (FUSE) binding protein 1	6745900	68957000	62211100	9	19	10
HNRNPA1	heterogeneous nuclear ribonucleoprotein A1	34023000	95362000	61339000	10	13	3
CBFA2T2	core-binding factor, runt domain, alpha subunit 2; translocated to, 2	0	55339000	55339000	0	24	24
GAPDH	glyceraldehyde-3-phosphate dehydrogenase	5062900	49427000	44364100	3	10	7
HNRNPK	heterogeneous nuclear ribonucleoprotein K	14349000	58612000	44263000	10	16	6
DDX5	DEAD (Asp-Glu-Ala-Asp) box polypeptide 5	9968000	54179000	44211000	11	22	11
NONO	non-POU domain containing, octamer-binding	1469200	40341000	38871800	7	16	9
KHSRP	KH-type splicing regulatory protein	1482000	38824000	37342000	5	18	13
ALDOA	aldolase A, fructose-bisphosphate	5778800	41394000	35615200	5	16	11
EEF1A1	eukaryotic translation elongation factor 1 alpha 1	6539900	39621000	33081100	4	11	7
DHX9	DEAH (Asp-Glu-Ala-His) box polypeptide 9	7360500	38824000	31463500	9	19	10
TKT	transketolase	4356800	33787000	29430200	9	17	8
EDC4	enhancer of mRNA decapping 4	0	25749000	25749000	0	14	14
TRIM33	tripartite motif-containing 33	0	25384000	25384000	0	16	16
ELAVL1	ELAV (embryonic lethal, abnormal vision, Drosophila)-like 1 (Hu antigen R)	3312600	27856000	24543400	1	8	7
HNRNPL	heterogeneous nuclear ribonucleoprotein L	8346600	32243000	23896400	8	15	7
HNRNPM	heterogeneous nuclear ribonucleoprotein M	6196700	29827000	23630300	10	15	5
RPS27A	ribosomal protein S27a	0	23486000	23486000	0	6	6
PKM2	pyruvate kinase, muscle	16120000	39390000	23270000	12	13	1
CLTC	clathrin, heavy chain (Hc)	2109600	25289000	23179400	6	13	7
ANXA2	annexin A2	10016000	32441000	22425000	8	14	6
PCBP2	poly(rC) binding protein 2	4207300	25231000	21023700	2	4	2
TUBA1B	tubulin, alpha 1b	11592000	32435000	20843000	7	12	5
FLNA	filamin A, alpha	5295400	25481000	20185600	13	25	12
LDHA	lactate dehydrogenase A	6862200	26335000	19472800	5	7	2
TRIM24	tripartite motif-containing 24	0	19259000	19259000	0	13	13
TRIM28	tripartite motif-containing 28	211890	17840000	17628110	1	14	13
CCT3	chaperonin containing TCP1, subunit 3 (gamma)	2644000	19486000	16842000	5	15	10
PABPC1	poly(A) binding protein, cytoplasmic 1	3006700	19272000	16265300	6	14	8
CCT8	chaperonin containing TCP1, subunit 8 (theta)	4058100	20146000	16087900	10	12	2
ALB	albumin	5342800	20893000	15550200	1	4	3
RBM14	RNA binding motif protein 14	1585700	15461000	13875300	5	11	6
RPLP0	ribosomal protein, large, P0	5341900	19039000	13697100	3	6	3
XRCC6	X-ray repair complementing defective repair in Chinese hamster cells 6	0	13485000	13485000	0	15	15
TUBB	tubulin, beta	3892100	16896000	13003900	3	14	11
EEF1D	eukaryotic translation elongation factor 1 delta (guanine nucleotide exchange protein)	599920	13285000	12685080	3	8	5
DDX17	DEAD (Asp-Glu-Ala-Asp) box polypeptide 17	1749600	13886000	12136400	5	16	11
TAF15	TAF15 RNA polymerase II, TATA box binding protein (TBP)-associated factor, 68kDa	2005000	14009000	12004000	1	4	3
EIF3I	eukaryotic translation initiation factor 3, subunit I	856520	12294000	11437480	4	7	3
COPA	coatomer protein complex, subunit alpha	318670	11665000	11346330	2	12	10
PARP1	poly (ADP-ribose) polymerase 1	586590	11716000	11129410	2	11	9
AKR1C1	aldo-keto reductase family 1, member C1 (dihydrodiol dehydrogenase 1; 20-alpha (3-alpha)-hydroxysteroid dehydrogenase)	1369800	12411000	11041200	1	5	4
LDHB	lactate dehydrogenase B	2835200	13720000	10884800	6	9	3
KRT19	keratin 19	16909000	27486000	10577000	18	20	2
HNRNPH1	heterogeneous nuclear ribonucleoprotein H1 (H)	1942300	12418000	10475700	3	7	4
MSN	moesin	295650	10501000	10205350	1	16	15
HNRNPC	heterogeneous nuclear ribonucleoprotein C (C1/C2)	15059000	25063000	10004000	5	7	2
ENO1	enolase 1, (alpha)	344120	10120000	9775880	1	10	9
PRKDC	protein kinase, DNA-activated, catalytic polypeptide	374040	9758500	9384460	4	18	14
MCM3	minichromosome maintenance complex component 3	1755200	11009000	9253800	7	12	5
HNRNPU	heterogeneous nuclear ribonucleoprotein U (scaffold attachment factor A)	4454100	13648000	9193900	7	13	6
HNRNPUL1	heterogeneous nuclear ribonucleoprotein U-like 1	0	9106800	9106800	0	8	8
HNRNPD	heterogeneous nuclear ribonucleoprotein D (AU-rich element RNA binding protein 1, 37kDa)	1487400	10485000	8997600	2	5	3
HNRNPR	heterogeneous nuclear ribonucleoprotein R	2168500	11033000	8864500	3	7	4
HRNR	hornerin	2836100	11566000	8729900	9	18	9
PCBP1	poly(rC) binding protein 1	1616400	9701700	8085300	4	6	2
DDX3X	DEAD (Asp-Glu-Ala-Asp) box polypeptide 3, X-linked	1260400	9333000	8072600	3	12	9
ACLY	ATP citrate lyase	3735900	11766000	8030100	9	13	4
ZFPL1	zinc finger protein-like 1	0	7869300	7869300	0	4	4
MATR3	matrin 3	993630	8448600	7454970	3	8	5
EDC3	enhancer of mRNA decapping 3 homolog (S. cerevisiae)	0	6941200	6941200	0	7	7
MCM7	minichromosome maintenance complex component 7	111390	7016700	6905310	1	9	8
EIF2S1	eukaryotic translation initiation factor 2, subunit 1 alpha, 35kDa	1043900	7912500	6868600	2	3	1
PPP1CA	protein phosphatase 1, catalytic subunit, alpha isozyme	864080	7295000	6430920	2	6	4
CCT5	chaperonin containing TCP1, subunit 5 (epsilon)	1211400	7585200	6373800	2	7	5
RPS3	ribosomal protein S3	6064400	12330000	6265600	7	11	4
HSP90AA1	heat shock protein 90kDa alpha (cytosolic), class A member 1	4102400	10317000	6214600	7	15	8
KARS	lysyl-tRNA synthetase	251490	6451400	6199910	1	7	6
SEC16A	SEC16 homolog A (S. cerevisiae)	0	6184600	6184600	0	6	6
RAN	RAN, member RAS oncogene family	2676300	8798300	6122000	4	8	4
NCL	nucleolin	1283700	7288100	6004400	4	10	6
VCL	vinculin	1367400	7243800	5876400	6	8	2
RPS3A	ribosomal protein S3A	2676900	8455200	5778300	6	7	1
HNRNPH3	heterogeneous nuclear ribonucleoprotein H3 (2H9)	848680	6455600	5606920	2	5	3
FARSB	phenylalanyl-tRNA synthetase, beta subunit	604720	6178200	5573480	2	7	5
HNRPDL	heterogeneous nuclear ribonucleoprotein D-like	485030	5776500	5291470	1	5	4
NOSIP	nitric oxide synthase interacting protein	418580	5694800	5276220	2	4	2
SND1	staphylococcal nuclease and tudor domain containing 1	2565400	7732200	5166800	8	13	5
THBS1	thrombospondin 1	0	5127900	5127900	0	8	8
TCP1	t-complex 1	2070400	7147300	5076900	5	10	5
HNRNPA3	heterogeneous nuclear ribonucleoprotein A3	1747400	6540400	4793000	2	5	3
HSPA9	heat shock 70kDa protein 9 (mortalin)	2160600	6923100	4762500	5	7	2
TPM3	tropomyosin 3	977220	5640600	4663380	2	4	2
PDXDC1	pyridoxal-dependent decarboxylase domain containing 1	0	4597500	4597500	0	7	7
EEF1G	eukaryotic translation elongation factor 1 gamma	2019900	6524300	4504400	3	7	4
SUPT16H	suppressor of Ty 16 homolog (S. cerevisiae)	78715	4579400	4500685	1	7	6
ZC3HAV1	zinc finger CCCH-type, antiviral 1	155260	4617200	4461940	1	4	3
SNRNP200	small nuclear ribonucleoprotein 200kDa (U5)	410030	4870700	4460670	2	8	6
GTF2I	general transcription factor IIi	196710	4502400	4305690	1	6	5
TXN	thioredoxin	284080	4588900	4304820	1	4	3
HNRNPAB	heterogeneous nuclear ribonucleoprotein A/B	706710	4765700	4058990	3	4	1
EIF4A1	eukaryotic translation initiation factor 4A1	1068400	5078200	4009800	3	6	3
PRDX1	peroxiredoxin 1	2875900	6840900	3965000	3	5	2
EFTUD2	elongation factor Tu GTP binding domain containing 2	529380	4464500	3935120	3	8	5
HNRNPA0	heterogeneous nuclear ribonucleoprotein A0	159050	4050000	3890950	1	4	3
PDE4B	phosphodiesterase 4B, cAMP-specific	0	3889500	3889500	0	1	1
SF1	splicing factor 1	127930	4001600	3873670	1	3	2
LASP1	LIM and SH3 protein 1	1142200	5004800	3862600	1	5	4
CAD	carbamoyl-phosphate synthetase 2, aspartate transcarbamylase, and dihydroorotase	0	3841500	3841500	0	8	8
CCT7	chaperonin containing TCP1, subunit 7 (eta)	1712800	5519400	3806600	6	9	3
RALY	RNA binding protein, autoantigenic (hnRNP-associated with lethal yellow homolog (mouse))	550980	4343300	3792320	3	7	4
STIP1	stress-induced-phosphoprotein 1	646490	4386200	3739710	4	7	3
MCM4	minichromosome maintenance complex component 4	359440	4081300	3721860	2	6	4
SEC24C	SEC24 family, member C (S. cerevisiae)	0	3658500	3658500	0	5	5
MCM2	minichromosome maintenance complex component 2	1560800	5212100	3651300	7	12	5
BUB3	budding uninhibited by benzimidazoles 3 homolog (yeast)	233860	3870500	3636640	2	6	4
FUBP3	far upstream element (FUSE) binding protein 3	257880	3776300	3518420	3	8	5
FSCN1	fascin homolog 1, actin-bundling protein (Strongylocentrotus purpuratus)	0	3407900	3407900	0	4	4
CDK1	cyclin-dependent kinase 1	841210	4237300	3396090	4	6	2
EPPK1	epiplakin 1	907200	4300000	3392800	4	6	2
GOLGA3	golgin A3	109240	3424100	3314860	2	7	5
RBMX	RNA binding motif protein, X-linked	50477	3365000	3314523	1	5	4
TCEA1	transcription elongation factor A (SII), 1	853080	4152500	3299420	3	5	2
EPRS	glutamyl-prolyl-tRNA synthetase	510340	3764400	3254060	3	7	4
CPSF7	cleavage and polyadenylation specific factor 7, 59kDa	692140	3857500	3165360	2	4	2
COPB2	coatomer protein complex, subunit beta 2 (beta prime)	0	3160500	3160500	0	5	5
TP53I3	tumor protein p53 inducible protein 3	0	3132000	3132000	0	4	4
PTBP1	polypyrimidine tract binding protein 1	717660	3846000	3128340	3	8	5
SEC31A	SEC31 homolog A (S. cerevisiae)	225280	3291000	3065720	2	6	4
HSPA5	heat shock 70kDa protein 5 (glucose-regulated protein, 78kDa)	227070	3287800	3060730	2	9	7
MTHFD1	methylenetetrahydrofolate dehydrogenase (NADP+ dependent) 1, methenyltetrahydrofolate cyclohydrolase, formyltetrahydrofolate synthetase	0	3055900	3055900	0	8	8
RARS	arginyl-tRNA synthetase	707450	3756500	3049050	4	7	3
WDR1	WD repeat domain 1	222090	3216200	2994110	1	4	3
CAPZA1	capping protein (actin filament) muscle Z-line, alpha 1	0	2967500	2967500	0	3	3
VCP	valosin-containing protein	165440	3078200	2912760	2	9	7
EIF4A3	eukaryotic translation initiation factor 4A3	189060	3073900	2884840	2	6	4
CPSF6	cleavage and polyadenylation specific factor 6, 68kDa	0	2843500	2843500	0	3	3
MCM5	minichromosome maintenance complex component 5	243340	3078700	2835360	1	4	3
HSF2	heat shock transcription factor 2	0	2781200	2781200	0	7	7
TALDO1	transaldolase 1	0	2781100	2781100	0	4	4
EMG1	EMG1 nucleolar protein homolog (S. cerevisiae)	144660	2830200	2685540	1	2	1
TLE3	transducin-like enhancer of split 3 (E(sp1) homolog, Drosophila)	0	2660900	2660900	0	4	4
PSMD2	proteasome (prosome, macropain) 26S subunit, non-ATPase, 2	0	2650800	2650800	0	5	5
PRPF8	PRP8 pre-mRNA processing factor 8 homolog (S. cerevisiae)	0	2645900	2645900	0	5	5
MCM6	minichromosome maintenance complex component 6	505110	3125000	2619890	3	6	3
IARS	isoleucyl-tRNA synthetase	187810	2749400	2561590	1	7	6
09Sep2018	septin 9	164280	2725200	2560920	1	6	5
CCT6A	chaperonin containing TCP1, subunit 6A (zeta 1)	599520	3131700	2532180	2	5	3
XRCC5	X-ray repair complementing defective repair in Chinese hamster cells 5 (double-strand-break rejoining)	0	2516200	2516200	0	4	4
PSMD3	proteasome (prosome, macropain) 26S subunit, non-ATPase, 3	0	2508500	2508500	1	5	4
COPG	coatomer protein complex, subunit gamma	0	2418500	2418500	0	4	4
CSE1L	CSE1 chromosome segregation 1-like (yeast)	0	2415500	2415500	0	4	4
RPN1	ribophorin I	51334	2433800	2382466	1	4	3
PAICS	phosphoribosylaminoimidazole carboxylase, phosphoribosylaminoimidazole succinocarboxamide synthetase	0	2331000	2331000	0	2	2
RPL30	ribosomal protein L30	0	2322100	2322100	0	2	2
HDAC2	histone deacetylase 2	111170	2415600	2304430	1	3	2
SEC23A	Sec23 homolog A (S. cerevisiae)	0	2286000	2286000	0	4	4
DPYSL2	dihydropyrimidinase-like 2	92175	2376400	2284225	1	5	4
SF3B1	splicing factor 3b, subunit 1, 155kDa	0	2265700	2265700	0	5	5
WDR5	WD repeat domain 5	287260	2528700	2241440	1	2	1
RPSA	ribosomal protein SA	888490	3108000	2219510	1	2	1
GTF2E2	general transcription factor IIE, polypeptide 2, beta 34kDa	0	2218900	2218900	0	1	1
CCT4	chaperonin containing TCP1, subunit 4 (delta)	939050	3155500	2216450	4	8	4
PSPC1	paraspeckle component 1	0	2202500	2202500	0	3	3
TRIM16	tripartite motif-containing 16	0	2201500	2201500	0	3	3
SRSF9	serine/arginine-rich splicing factor 9	129160	2305100	2175940	2	7	5
DDX1	DEAD (Asp-Glu-Ala-Asp) box polypeptide 1	84135	2244000	2159865	1	7	6
OGT	O-linked N-acetylglucosamine (GlcNAc) transferase (UDP-N-acetylglucosamine:polypeptide-N-acetylglucosaminyl transferase)	0	2158300	2158300	0	3	3
UPF1	UPF1 regulator of nonsense transcripts homolog (yeast)	0	2136400	2136400	0	5	5
TUBB2C	tubulin, beta 2C	0	2123800	2123800	1	11	10
GATAD2B	GATA zinc finger domain containing 2B	0	2117700	2117700	0	3	3
CACYBP	calcyclin binding protein	2339100	4454100	2115000	3	5	2
RPA1	replication protein A1, 70kDa	272070	2362000	2089930	2	7	5
SNRNP40	small nuclear ribonucleoprotein 40kDa (U5)	0	2061600	2061600	0	4	4
SRSF6	serine/arginine-rich splicing factor 6	310490	2368700	2058210	2	3	1
EP300	E1A binding protein p300	0	2047700	2047700	0	6	6
DPYSL3	dihydropyrimidinase-like 3	0	2045300	2045300	0	5	5
KLHL21	kelch-like 21 (Drosophila)	0	1993200	1993200	0	1	1
IQGAP1	IQ motif containing GTPase activating protein 1	560530	2516700	1956170	3	9	6
CTPS	CTP synthase	0	1903700	1903700	0	4	4
ANXA1	annexin A1	464550	2357100	1892550	1	5	4
IGF2BP3	insulin-like growth factor 2 mRNA binding protein 3	90213	1964600	1874387	1	4	3
SORBS2	sorbin and SH3 domain containing 2	0	1869200	1869200	0	1	1
EIF3D	eukaryotic translation initiation factor 3, subunit D	184780	2049700	1864920	1	3	2
MSH2	mutS homolog 2, colon cancer, nonpolyposis type 1 (E. coli)	0	1864400	1864400	0	5	5
CWC15	CWC15 spliceosome-associated protein homolog (S. cerevisiae)	0	1837600	1837600	0	1	1
PRDM6	PR domain containing 6	0	1810900	1810900	0	3	3
CSTF2	cleavage stimulation factor, 3' pre-RNA, subunit 2, 64kDa	0	1765900	1765900	0	2	2
DCP1B	DCP1 decapping enzyme homolog B (S. cerevisiae)	0	1750200	1750200	0	4	4
PFKL	phosphofructokinase, liver	203030	1948800	1745770	1	2	1
YARS	tyrosyl-tRNA synthetase	56637	1784200	1727563	1	4	3
SYNE2	spectrin repeat containing, nuclear envelope 2	0	1714500	1714500	0	1	1
PRDX6	peroxiredoxin 6	340120	2038600	1698480	1	3	2
PCNA	proliferating cell nuclear antigen	0	1692000	1692000	0	3	3
TRRAP	transformation/transcription domain-associated protein	0	1683500	1683500	0	9	9
ACTN4	actinin, alpha 4	193660	1875200	1681540	2	5	3
MTA2	metastasis associated 1 family, member 2	0	1673800	1673800	0	5	5
SRSF1	serine/arginine-rich splicing factor 1	504380	2111500	1607120	1	3	2
TRAP1	TNF receptor-associated protein 1	0	1590900	1590900	0	4	4
GOLGA2	golgin A2	0	1584700	1584700	0	3	3
SF3B3	splicing factor 3b, subunit 3, 130kDa	232940	1817400	1584460	3	7	4
AIMP1	aminoacyl tRNA synthetase complex-interacting multifunctional protein 1	0	1574200	1574200	0	3	3
RPL5	ribosomal protein L5	0	1559600	1559600	0	3	3
TYMS	thymidylate synthetase	0	1557600	1557600	0	3	3
RPL23	ribosomal protein L23	1349900	2870300	1520400	1	2	1
GNB2	guanine nucleotide binding protein (G protein), beta polypeptide 2	428020	1946000	1517980	2	3	1
SMCHD1	structural maintenance of chromosomes flexible hinge domain containing 1	0	1511200	1511200	0	4	4
ATP6V1A	ATPase, H+ transporting, lysosomal 70kDa, V1 subunit A	81444	1568500	1487056	1	3	2
EIF3L	eukaryotic translation initiation factor 3, subunit L	182740	1664900	1482160	2	3	1
PDLIM1	PDZ and LIM domain 1	329520	1796600	1467080	2	4	2
FLNB	filamin B, beta	99858	1541600	1441742	1	7	6
CIAPIN1	cytokine induced apoptosis inhibitor 1	233660	1640500	1406840	1	2	1
UGDH	UDP-glucose 6-dehydrogenase	0	1404800	1404800	0	4	4
HDLBP	high density lipoprotein binding protein	122050	1515700	1393650	1	4	3
PLAA	phospholipase A2-activating protein	0	1391500	1391500	0	1	1
RPL35A	ribosomal protein L35a	350560	1733100	1382540	1	3	2
PGP	phosphoglycolate phosphatase	0	1382400	1382400	0	3	3
TRIM29	tripartite motif-containing 29	603490	1966600	1363110	2	4	2
CHORDC1	cysteine and histidine-rich domain (CHORD)-containing 1	594590	1937600	1343010	1	2	1
DYNC1H1	dynein, cytoplasmic 1, heavy chain 1	0	1339300	1339300	2	5	3
ACBD3	acyl-CoA binding domain containing 3	0	1319500	1319500	0	3	3
GOLGB1	golgin B1	0	1301900	1301900	0	4	4
C4A	complement component 4A (Rodgers blood group)	1924300	3218500	1294200	2	3	1
HNRNPF	heterogeneous nuclear ribonucleoprotein F	0	1283000	1283000	1	3	2
TOMM34	translocase of outer mitochondrial membrane 34	156200	1427500	1271300	1	2	1
SMC1A	structural maintenance of chromosomes 1A	264030	1529800	1265770	2	3	1
NUP85	nucleoporin 85kDa	0	1257700	1257700	0	3	3
RPS16	ribosomal protein S16	1405300	2661500	1256200	2	3	1
MYOF	myoferlin	29192	1271200	1242008	1	5	4
PSME3	proteasome (prosome, macropain) activator subunit 3 (PA28 gamma; Ki)	207170	1444800	1237630	1	2	1
SEC13	SEC13 homolog (S. cerevisiae)	0	1234800	1234800	0	3	3
ASNS	asparagine synthetase (glutamine-hydrolyzing)	128760	1339900	1211140	1	2	1
SMARCA5	SWI/SNF related, matrix associated, actin dependent regulator of chromatin, subfamily a, member 5	286870	1485100	1198230	2	4	2
PSMC1	proteasome (prosome, macropain) 26S subunit, ATPase, 1	247480	1444600	1197120	1	2	1
CTNND1	catenin (cadherin-associated protein), delta 1	0	1187700	1187700	0	2	2
PABPC4	poly(A) binding protein, cytoplasmic 4 (inducible form)	0	1171400	1171400	3	6	3
VARS	valyl-tRNA synthetase	184380	1351000	1166620	1	4	3
JUP	junction plakoglobin	0	1129900	1129900	1	4	3
RPL27A	ribosomal protein L27a	0	1124200	1124200	0	1	1
POLR2B	polymerase (RNA) II (DNA directed) polypeptide B, 140kDa	0	1123700	1123700	0	3	3
EIF2A	eukaryotic translation initiation factor 2A, 65kDa	373690	1492600	1118910	2	3	1
RUVBL2	RuvB-like 2 (E. coli)	0	1105600	1105600	0	4	4
TOP2A	topoisomerase (DNA) II alpha 170kDa	0	1098500	1098500	0	4	4
SRSF7	serine/arginine-rich splicing factor 7	0	1092100	1092100	0	2	2
NPLOC4	nuclear protein localization 4 homolog (S. cerevisiae)	0	1078800	1078800	0	3	3
EIF4G1	eukaryotic translation initiation factor 4 gamma, 1	0	1063500	1063500	0	2	2
EIF6	eukaryotic translation initiation factor 6	65219	1117500	1052281	1	2	1
ERH	enhancer of rudimentary homolog (Drosophila)	0	1049600	1049600	0	1	1
KPNB1	karyopherin (importin) beta 1	72491	1119900	1047409	1	4	3
CLIC1	chloride intracellular channel 1	0	1041500	1041500	0	3	3
PHGDH	phosphoglycerate dehydrogenase	127050	1163600	1036550	1	3	2
EIF4B	eukaryotic translation initiation factor 4B	103350	1115700	1012350	2	5	3
PFN1	profilin 1	317090	1329200	1012110	1	3	2
AKR1C2	aldo-keto reductase family 1, member C2 (dihydrodiol dehydrogenase 2; bile acid binding protein; 3-alpha hydroxysteroid dehydrogenase, type III)	0	1009700	1009700	1	6	5
GSTM3	glutathione S-transferase mu 3 (brain)	0	997140	997140	0	2	2
RPS8	ribosomal protein S8	1829900	2826800	996900	3	5	2
RFC2	replication factor C (activator 1) 2, 40kDa	122750	1116100	993350	1	3	2
ABCE1	ATP-binding cassette, sub-family E (OABP), member 1	60051	1051200	991149	1	2	1
DMAP1	DNA methyltransferase 1 associated protein 1	0	981250	981250	0	2	2
SMC3	structural maintenance of chromosomes 3	54008	1034100	980092	1	5	4
PFKP	phosphofructokinase, platelet	0	967960	967960	0	4	4
PSMD7	proteasome (prosome, macropain) 26S subunit, non-ATPase, 7	0	961790	961790	0	2	2
GCN1L1	GCN1 general control of amino-acid synthesis 1-like 1 (yeast)	228380	1190100	961720	1	2	1
PUF60	poly-U binding splicing factor 60KDa	189570	1140800	951230	1	2	1
VPS35	vacuolar protein sorting 35 homolog (S. cerevisiae)	0	949450	949450	0	3	3
EP400	E1A binding protein p400	0	945640	945640	0	3	3
DNAJC8	DnaJ (Hsp40) homolog, subfamily C, member 8	0	945420	945420	0	3	3
TFRC	transferrin receptor (p90, CD71)	0	945270	945270	0	3	3
RPL12	ribosomal protein L12	0	942890	942890	0	2	2
RPS20	ribosomal protein S20	0	942110	942110	0	2	2
RPS14	ribosomal protein S14	4580100	5519900	939800	2	3	1
PPM1G	protein phosphatase, Mg2+/Mn2+ dependent, 1G	0	937550	937550	0	3	3
PSMA1	proteasome (prosome, macropain) subunit, alpha type, 1	0	927290	927290	0	2	2
RPL27	ribosomal protein L27	0	927280	927280	0	1	1
EIF3M	eukaryotic translation initiation factor 3, subunit M	0	926820	926820	1	4	3
USP5	ubiquitin specific peptidase 5 (isopeptidase T)	0	925670	925670	0	3	3
PSMA7	proteasome (prosome, macropain) subunit, alpha type, 7	380800	1299600	918800	1	2	1
RPL37A	ribosomal protein L37a	0	918150	918150	0	1	1
LIMS1	LIM and senescent cell antigen-like domains 1	0	913680	913680	0	1	1
RUVBL1	RuvB-like 1 (E. coli)	0	911300	911300	0	3	3
FXR2	fragile X mental retardation, autosomal homolog 2	0	898090	898090	0	1	1
HEXIM1	hexamethylene bis-acetamide inducible 1	0	895660	895660	0	2	2
AARS	alanyl-tRNA synthetase	649710	1543700	893990	3	4	1
SNW1	SNW domain containing 1	161070	1054400	893330	1	2	1
ZNF326	zinc finger protein 326	0	887710	887710	0	2	2
STRAP	serine/threonine kinase receptor associated protein	0	885930	885930	0	2	2
NSUN2	NOP2/Sun domain family, member 2	78481	964390	885909	1	2	1
AKR1A1	aldo-keto reductase family 1, member A1 (aldehyde reductase)	37263	920480	883217	1	3	2
GLT25D1	glycosyltransferase 25 domain containing 1	0	879590	879590	0	1	1
G3BP2	GTPase activating protein (SH3 domain) binding protein 2	0	875000	875000	0	1	1
CUL4A	cullin 4A	0	866820	866820	0	2	2
FBL	fibrillarin	276480	1137600	861120	1	2	1
CPSF1	cleavage and polyadenylation specific factor 1, 160kDa	0	853410	853410	0	4	4
CAPZB	capping protein (actin filament) muscle Z-line, beta	638720	1485500	846780	1	2	1
KHDRBS1	KH domain containing, RNA binding, signal transduction associated 1	0	837250	837250	1	2	1
PRPF19	PRP19/PSO4 pre-mRNA processing factor 19 homolog (S. cerevisiae)	0	829960	829960	0	2	2
RFC5	replication factor C (activator 1) 5, 36.5kDa	0	821370	821370	0	1	1
SMC4	structural maintenance of chromosomes 4	0	813060	813060	0	3	3
PPP1CB	protein phosphatase 1, catalytic subunit, beta isozyme	96605	908720	812115	2	3	1
SUGT1	SGT1, suppressor of G2 allele of SKP1 (S. cerevisiae)	598670	1410400	811730	1	2	1
PRMT5	protein arginine methyltransferase 5	0	810170	810170	0	2	2
WDHD1	WD repeat and HMG-box DNA binding protein 1	0	805260	805260	0	2	2
SBDS	Shwachman-Bodian-Diamond syndrome	695070	1495300	800230	1	2	1
RPL8	ribosomal protein L8	0	799530	799530	0	1	1
UBA2	ubiquitin-like modifier activating enzyme 2	0	798670	798670	0	3	3
PGK1	phosphoglycerate kinase 1	1561900	2358100	796200	2	5	3
FDPS	farnesyl diphosphate synthase	0	792070	792070	0	2	2
NUP93	nucleoporin 93kDa	60298	848470	788172	1	3	2
KDM2B	lysine (K)-specific demethylase 2B	0	784510	784510	0	1	1
SNRPD3	small nuclear ribonucleoprotein D3 polypeptide 18kDa	0	773970	773970	0	1	1
AASDHPPT	aminoadipate-semialdehyde dehydrogenase-phosphopantetheinyl transferase	0	773490	773490	0	2	2
DHX15	DEAH (Asp-Glu-Ala-His) box polypeptide 15	0	766170	766170	0	3	3
UNC45A	unc-45 homolog A (C. elegans)	0	757790	757790	0	7	7
ILF3	interleukin enhancer binding factor 3, 90kDa	106780	858780	752000	1	2	1
PHB2	prohibitin 2	0	744950	744950	0	2	2
DIS3	DIS3 mitotic control homolog (S. cerevisiae)	0	742250	742250	0	4	4
C20orf43	chromosome 20 open reading frame 43	0	737740	737740	0	2	2
SLC35E1	solute carrier family 35, member E1	0	731210	731210	0	1	1
NUP35	nucleoporin 35kDa	104180	834580	730400	1	2	1
RC3H2	ring finger and CCCH-type domains 2	0	729290	729290	0	1	1
PSMA4	proteasome (prosome, macropain) subunit, alpha type, 4	770050	1498900	728850	1	2	1
ARCN1	archain 1	147820	875870	728050	1	2	1
PPIA	peptidylprolyl isomerase A (cyclophilin A)	737330	1462000	724670	2	3	1
TXNL1	thioredoxin-like 1	0	721400	721400	0	2	2
MPO	myeloperoxidase	0	710200	710200	0	1	1
C19orf21	chromosome 19 open reading frame 21	0	706710	706710	0	2	2
RRM1	ribonucleotide reductase M1	0	701850	701850	0	3	3
GTF3C5	general transcription factor IIIC, polypeptide 5, 63kDa	0	695780	695780	0	4	4
CDC73	cell division cycle 73, Paf1/RNA polymerase II complex component, homolog (S. cerevisiae)	0	695560	695560	0	2	2
MDH1	malate dehydrogenase 1, NAD (soluble)	0	682740	682740	0	3	3
PPP1CC	protein phosphatase 1, catalytic subunit, gamma isozyme	140500	823060	682560	2	3	1
RNH1	ribonuclease/angiogenin inhibitor 1	0	679990	679990	0	2	2
CSNK1A1	casein kinase 1, alpha 1	0	676500	676500	0	2	2
USP39	ubiquitin specific peptidase 39	0	672470	672470	0	1	1
NMT1	N-myristoyltransferase 1	71046	741980	670934	1	2	1
AIP	aryl hydrocarbon receptor interacting protein	0	667930	667930	0	2	2
CSTF3	cleavage stimulation factor, 3' pre-RNA, subunit 3, 77kDa	0	667500	667500	1	2	1
LRPPRC	leucine-rich PPR-motif containing	575690	1241500	665810	3	5	2
WDR43	WD repeat domain 43	0	660240	660240	0	1	1
S100A8	S100 calcium binding protein A8	0	655990	655990	0	2	2
TNPO1	transportin 1	0	655490	655490	0	4	4
ZBTB45	zinc finger and BTB domain containing 45	0	649550	649550	0	2	2
NSF	N-ethylmaleimide-sensitive factor	0	648230	648230	0	2	2
EHD4	EH-domain containing 4	0	647190	647190	0	1	1
IPO8	importin 8	0	639260	639260	0	1	1
MYO1E	myosin IE	0	633590	633590	0	2	2
RPL34	ribosomal protein L34	0	631660	631660	0	2	2
SSBP1	single-stranded DNA binding protein 1	0	630080	630080	0	2	2
G6PD	glucose-6-phosphate dehydrogenase	0	627870	627870	0	2	2
STX5	syntaxin 5	0	625690	625690	0	2	2
C9orf78	chromosome 9 open reading frame 78	0	622570	622570	0	1	1
AAAS	achalasia, adrenocortical insufficiency, alacrimia	0	608310	608310	0	4	4
PLK1	polo-like kinase 1	0	602140	602140	0	2	2
NOP56	NOP56 ribonucleoprotein homolog (yeast)	0	601170	601170	0	2	2
HSD17B4	hydroxysteroid (17-beta) dehydrogenase 4	0	598850	598850	0	2	2
NEK7	NIMA (never in mitosis gene a)-related kinase 7	0	598020	598020	0	2	2
LANCL1	LanC lantibiotic synthetase component C-like 1 (bacterial)	0	591300	591300	0	1	1
GMPS	guanine monphosphate synthetase	0	591270	591270	0	2	2
MBNL2	muscleblind-like 2 (Drosophila)	0	584670	584670	0	1	1
VPS26A	vacuolar protein sorting 26 homolog A (S. pombe)	0	574010	574010	0	2	2
CMBL	carboxymethylenebutenolidase homolog (Pseudomonas)	0	572570	572570	0	2	2
ATP2C1	ATPase, Ca++ transporting, type 2C, member 1	0	570550	570550	0	1	1
SF3A3	splicing factor 3a, subunit 3, 60kDa	0	568700	568700	0	4	4
GOLGA5	golgin A5	0	566550	566550	0	4	4
HNRNPUL2	heterogeneous nuclear ribonucleoprotein U-like 2	106370	669430	563060	1	2	1
NAT10	N-acetyltransferase 10 (GCN5-related)	22348	579200	556852	1	4	3
THOC6	THO complex 6 homolog (Drosophila)	0	551950	551950	0	3	3
NCBP1	nuclear cap binding protein subunit 1, 80kDa	0	551760	551760	0	5	5
XRN2	5'-3' exoribonuclease 2	0	551650	551650	0	1	1
HSPA4L	heat shock 70kDa protein 4-like	0	549560	549560	0	2	2
PLOD3	procollagen-lysine, 2-oxoglutarate 5-dioxygenase 3	0	548320	548320	0	2	2
VARS2	valyl-tRNA synthetase 2, mitochondrial (putative)	0	544870	544870	0	1	1
ZC3H14	zinc finger CCCH-type containing 14	0	540340	540340	0	1	1
BCL9L	B-cell CLL/lymphoma 9-like	0	539040	539040	0	2	2
LOC338667	hypothetical protein LOC338667	0	528010	528010	0	1	1
GFPT1	glutamine--fructose-6-phosphate transaminase 1	0	524150	524150	0	3	3
GTF2B	general transcription factor IIB	0	524070	524070	0	1	1
CBR1	carbonyl reductase 1	0	523290	523290	0	2	2
MKI67	antigen identified by monoclonal antibody Ki-67	0	517880	517880	0	2	2
NUP205	nucleoporin 205kDa	54492	570010	515518	1	2	1
IRF2BP1	interferon regulatory factor 2 binding protein 1	0	509550	509550	0	2	2
ARHGEF2	Rho/Rac guanine nucleotide exchange factor (GEF) 2	0	509350	509350	1	2	1
MORC2	MORC family CW-type zinc finger 2	0	502240	502240	0	2	2
CHMP4B	chromatin modifying protein 4B	91994	591210	499216	1	2	1
ACSL3	acyl-CoA synthetase long-chain family member 3	0	495190	495190	0	2	2
HNRNPA2B1	heterogeneous nuclear ribonucleoprotein A2/B1	0	486990	486990	9	14	5
MYO1C	myosin IC	136710	620580	483870	1	3	2
COPS5	COP9 constitutive photomorphogenic homolog subunit 5 (Arabidopsis)	69446	551130	481684	1	2	1
AP2A1	adaptor-related protein complex 2, alpha 1 subunit	0	481330	481330	0	2	2
GATAD2A	GATA zinc finger domain containing 2A	86504	561870	475366	1	2	1
ANXA4	annexin A4	0	474840	474840	0	2	2
MDH2	malate dehydrogenase 2, NAD (mitochondrial)	0	472180	472180	0	3	3
TRIM25	tripartite motif-containing 25	0	470620	470620	0	1	1
GSPT1	G1 to S phase transition 1	0	470600	470600	0	2	2
RPS21	ribosomal protein S21	101630	566950	465320	1	2	1
UHRF1	ubiquitin-like with PHD and ring finger domains 1	0	463990	463990	0	3	3
KIAA1967	KIAA1967	802670	1264600	461930	2	3	1
PALLD	palladin, cytoskeletal associated protein	72549	533220	460671	1	2	1
USP7	ubiquitin specific peptidase 7 (herpes virus-associated)	0	449090	449090	0	3	3
FAM120A	family with sequence similarity 120A	100460	547620	447160	1	2	1
RAB5C	RAB5C, member RAS oncogene family	67056	512240	445184	1	3	2
HSP90B1	heat shock protein 90kDa beta (Grp94), member 1	0	441500	441500	0	2	2
PHF5A	PHD finger protein 5A	169890	605800	435910	1	2	1
RNF40	ring finger protein 40	0	433240	433240	0	1	1
ITIH4	inter-alpha (globulin) inhibitor H4 (plasma Kallikrein-sensitive glycoprotein)	0	426610	426610	0	1	1
TARS	threonyl-tRNA synthetase	0	419370	419370	0	1	1
RBM12	RNA binding motif protein 12	0	416900	416900	0	2	2
SDHA	succinate dehydrogenase complex, subunit A, flavoprotein (Fp)	0	416130	416130	0	1	1
CPNE1	copine I	0	416060	416060	0	3	3
ACP1	acid phosphatase 1, soluble	0	415550	415550	0	1	1
WAPAL	wings apart-like homolog (Drosophila)	0	413460	413460	0	1	1
CTTN	cortactin	0	411190	411190	0	2	2
TARDBP	TAR DNA binding protein	0	402830	402830	0	1	1
KPNA1	karyopherin alpha 1 (importin alpha 5)	0	398820	398820	0	3	3
ANXA5	annexin A5	0	394110	394110	0	1	1
ELAC2	elaC homolog 2 (E. coli)	0	393590	393590	0	4	4
AP1B1	adaptor-related protein complex 1, beta 1 subunit	0	392110	392110	0	1	1
NQO1	NAD(P)H dehydrogenase, quinone 1	131230	523000	391770	1	2	1
KPNA2	karyopherin alpha 2 (RAG cohort 1, importin alpha 1)	0	390980	390980	0	2	2
SYNCRIP	synaptotagmin binding, cytoplasmic RNA interacting protein	68490	456660	388170	4	7	3
RBBP7	retinoblastoma binding protein 7	0	387150	387150	0	1	1
RECQL	RecQ protein-like (DNA helicase Q1-like)	0	379800	379800	0	2	2
CBS	cystathionine-beta-synthase	0	378610	378610	0	1	1
RFC3	replication factor C (activator 1) 3, 38kDa	0	377550	377550	0	2	2
DDX42	DEAD (Asp-Glu-Ala-Asp) box polypeptide 42	0	377520	377520	0	1	1
EXOSC6	exosome component 6	0	376950	376950	0	2	2
LIMA1	LIM domain and actin binding 1	57060	433380	376320	1	2	1
RANGAP1	Ran GTPase activating protein 1	0	374680	374680	0	1	1
HDGF	hepatoma-derived growth factor	0	373200	373200	0	1	1
PPFIA1	protein tyrosine phosphatase, receptor type, f polypeptide (PTPRF), interacting protein (liprin), alpha 1	136120	505870	369750	1	2	1
XPO1	exportin 1 (CRM1 homolog, yeast)	0	368060	368060	0	1	1
FLII	flightless I homolog (Drosophila)	44346	411900	367554	1	3	2
IVNS1ABP	influenza virus NS1A binding protein	0	360940	360940	0	1	1
PLS3	plastin 3	0	360830	360830	0	2	2
RPL13	ribosomal protein L13	0	358900	358900	0	2	2
TTC35	tetratricopeptide repeat domain 35	0	357770	357770	0	2	2
PSMC3	proteasome (prosome, macropain) 26S subunit, ATPase, 3	0	357060	357060	0	1	1
TRIP6	thyroid hormone receptor interactor 6	0	352620	352620	0	2	2
UFD1L	ubiquitin fusion degradation 1 like (yeast)	0	351760	351760	0	1	1
CIRH1A	cirrhosis, autosomal recessive 1A (cirhin)	0	349910	349910	0	1	1
NUP37	nucleoporin 37kDa	0	346480	346480	0	1	1
IPO5	importin 5	131050	477370	346320	1	2	1
EXOSC9	exosome component 9	0	346030	346030	0	2	2
SEC23B	Sec23 homolog B (S. cerevisiae)	0	345820	345820	0	3	3
EZR	ezrin	340430	682290	341860	2	8	6
CREBBP	CREB binding protein	0	339570	339570	0	5	5
PRC1	protein regulator of cytokinesis 1	0	331640	331640	0	1	1
MOV10	Mov10, Moloney leukemia virus 10, homolog (mouse)	0	329900	329900	0	2	2
11Sep2018	septin 11	0	326890	326890	0	1	1
SRRM2	serine/arginine repetitive matrix 2	0	325460	325460	0	1	1
DNAJB4	DnaJ (Hsp40) homolog, subfamily B, member 4	0	322860	322860	0	2	2
H2AFV	H2A histone family, member V	0	321160	321160	1	2	1
CAPZA2	capping protein (actin filament) muscle Z-line, alpha 2	0	320720	320720	0	2	2
GTF3C4	general transcription factor IIIC, polypeptide 4, 90kDa	0	318180	318180	0	1	1
COASY	CoA synthase	0	317780	317780	0	1	1
NUP210	nucleoporin 210kDa	0	314840	314840	0	2	2
WHSC2	Wolf-Hirschhorn syndrome candidate 2	0	314660	314660	0	1	1
HSF1	heat shock transcription factor 1	0	313620	313620	0	26	26
CSNK2A2	casein kinase 2, alpha prime polypeptide	0	312760	312760	0	1	1
RPRD1B	regulation of nuclear pre-mRNA domain containing 1B	0	309060	309060	0	1	1
ATP6V0D1	ATPase, H+ transporting, lysosomal 38kDa, V0 subunit d1	0	308030	308030	0	1	1
NUP107	nucleoporin 107kDa	0	307840	307840	0	3	3
CDC16	cell division cycle 16 homolog (S. cerevisiae)	0	306810	306810	0	1	1
ANXA3	annexin A3	0	306710	306710	0	1	1
TUBA1A	tubulin, alpha 1a	0	303460	303460	7	12	5
ZFR	zinc finger RNA binding protein	0	299000	299000	0	2	2
RPL11	ribosomal protein L11	0	297530	297530	0	2	2
DDB1	damage-specific DNA binding protein 1, 127kDa	0	297480	297480	0	1	1
DCTN1	dynactin 1	0	294590	294590	0	1	1
TRIP11	thyroid hormone receptor interactor 11	0	294230	294230	0	1	1
PRPF6	PRP6 pre-mRNA processing factor 6 homolog (S. cerevisiae)	0	294100	294100	0	2	2
KIF4A	kinesin family member 4A	0	292120	292120	0	2	2
SNX2	sorting nexin 2	0	290970	290970	0	1	1
PDS5A	PDS5, regulator of cohesion maintenance, homolog A (S. cerevisiae)	0	290810	290810	0	1	1
RPL36A	ribosomal protein L36a	164750	455410	290660	1	3	2
MED23	mediator complex subunit 23	0	288930	288930	0	1	1
SEH1L	SEH1-like (S. cerevisiae)	0	287910	287910	0	1	1
GNB1	guanine nucleotide binding protein (G protein), beta polypeptide 1	0	285030	285030	1	3	2
GTPBP4	GTP binding protein 4	0	285020	285020	0	2	2
DDX46	DEAD (Asp-Glu-Ala-Asp) box polypeptide 46	0	284250	284250	0	1	1
PA2G4	proliferation-associated 2G4, 38kDa	0	283990	283990	0	1	1
UBE2V2	ubiquitin-conjugating enzyme E2 variant 2	0	282280	282280	0	2	2
PCID2	PCI domain containing 2	0	280360	280360	0	2	2
UCHL5	ubiquitin carboxyl-terminal hydrolase L5	0	280050	280050	0	1	1
VDAC2	voltage-dependent anion channel 2	0	279070	279070	0	1	1
POLR2A	polymerase (RNA) II (DNA directed) polypeptide A, 220kDa	0	278780	278780	0	2	2
PBK	PDZ binding kinase	0	276430	276430	0	1	1
MLEC	malectin	0	276000	276000	0	1	1
PQBP1	polyglutamine binding protein 1	0	275400	275400	0	1	1
POLD1	polymerase (DNA directed), delta 1, catalytic subunit 125kDa	0	274020	274020	0	2	2
CPSF3	cleavage and polyadenylation specific factor 3, 73kDa	0	273310	273310	0	1	1
MED27	mediator complex subunit 27	0	270930	270930	0	1	1
ANXA11	annexin A11	0	270040	270040	0	1	1
PRMT3	protein arginine methyltransferase 3	0	269210	269210	0	1	1
CHERP	calcium homeostasis endoplasmic reticulum protein	0	268530	268530	0	1	1
MED24	mediator complex subunit 24	0	267100	267100	0	1	1
RPS15A	ribosomal protein S15a	0	266690	266690	0	1	1
EIF4G2	eukaryotic translation initiation factor 4 gamma, 2	79698	345140	265442	1	2	1
ZNF687	zinc finger protein 687	0	262910	262910	0	1	1
LRRC59	leucine rich repeat containing 59	183320	441860	258540	1	2	1
CHCHD3	coiled-coil-helix-coiled-coil-helix domain containing 3	0	257910	257910	0	1	1
QARS	glutaminyl-tRNA synthetase	0	255740	255740	0	2	2
UBE2M	ubiquitin-conjugating enzyme E2M (UBC12 homolog, yeast)	0	252450	252450	0	1	1
DDX18	DEAD (Asp-Glu-Ala-Asp) box polypeptide 18	0	246410	246410	0	1	1
U2AF2	U2 small nuclear RNA auxiliary factor 2	0	244930	244930	0	1	1
PTGR1	prostaglandin reductase 1	0	244360	244360	0	1	1
COG1	component of oligomeric golgi complex 1	0	243990	243990	0	1	1
PDHB	pyruvate dehydrogenase (lipoamide) beta	0	242920	242920	0	2	2
NACC1	nucleus accumbens associated 1, BEN and BTB (POZ) domain containing	0	241390	241390	0	1	1
PUM1	pumilio homolog 1 (Drosophila)	0	239990	239990	0	1	1
CSDE1	cold shock domain containing E1, RNA-binding	147140	384990	237850	1	3	2
TXLNG	taxilin gamma	0	237680	237680	0	1	1
GNG12	guanine nucleotide binding protein (G protein), gamma 12	0	237110	237110	0	1	1
RAB3GAP2	RAB3 GTPase activating protein subunit 2 (non-catalytic)	0	235870	235870	0	1	1
VAPA	VAMP (vesicle-associated membrane protein)-associated protein A, 33kDa	0	234750	234750	0	1	1
SNRPA1	small nuclear ribonucleoprotein polypeptide A'	0	234430	234430	0	1	1
SRP68	signal recognition particle 68kDa	0	234030	234030	0	1	1
HCFC1	host cell factor C1 (VP16-accessory protein)	0	233890	233890	0	2	2
LARS	leucyl-tRNA synthetase	0	233830	233830	0	1	1
SF3B2	splicing factor 3b, subunit 2, 145kDa	0	233090	233090	0	1	1
FHL1	four and a half LIM domains 1	0	230300	230300	0	1	1
ARFGAP2	ADP-ribosylation factor GTPase activating protein 2	0	228400	228400	0	1	1
BOLA2;BOLA2B	bolA homolog 2 (E. coli);bolA homolog 2B (E. coli)	0	227380	227380	0	1	1
MGA	MAX gene associated	0	225610	225610	0	1	1
COBRA1	cofactor of BRCA1	0	224210	224210	0	1	1
AP2B1	adaptor-related protein complex 2, beta 1 subunit	0	223520	223520	0	2	2
SLC2A1	solute carrier family 2 (facilitated glucose transporter), member 1	0	223220	223220	0	1	1
DNMT1	DNA (cytosine-5-)-methyltransferase 1	0	221750	221750	0	1	1
RBM7	RNA binding motif protein 7	0	220100	220100	0	1	1
SUB1	SUB1 homolog (S. cerevisiae)	0	219960	219960	0	1	1
CDC45	cell division cycle 45 homolog (S. cerevisiae)	0	217960	217960	0	1	1
WDR70	WD repeat domain 70	0	216360	216360	0	1	1
EIF4H	eukaryotic translation initiation factor 4H	328470	544310	215840	1	2	1
CDC5L	CDC5 cell division cycle 5-like (S. pombe)	0	215610	215610	0	2	2
SEC24D	SEC24 family, member D (S. cerevisiae)	0	214680	214680	0	1	1
SYNCRIP	synaptotagmin binding, cytoplasmic RNA interacting protein	849890	1061500	211610	5	7	2
RNF20	ring finger protein 20	0	211190	211190	0	2	2
PDCD6IP	programmed cell death 6 interacting protein	0	211130	211130	0	2	2
CCDC6	coiled-coil domain containing 6	0	210810	210810	0	1	1
FHL2	four and a half LIM domains 2	0	209910	209910	0	2	2
TTLL12	tubulin tyrosine ligase-like family, member 12	0	208620	208620	0	1	1
RPS13	ribosomal protein S13	643220	849960	206740	2	3	1
C22orf28	chromosome 22 open reading frame 28	52801	259040	206239	1	2	1
LENG1	leukocyte receptor cluster (LRC) member 1	0	205180	205180	0	1	1
NUTF2	nuclear transport factor 2	0	204980	204980	0	1	1
PKP3	plakophilin 3	0	204650	204650	0	1	1
ADRM1	adhesion regulating molecule 1	0	199870	199870	0	1	1
C10orf119	chromosome 10 open reading frame 119	0	196310	196310	0	1	1
NR2C2AP	nuclear receptor 2C2-associated protein	0	195950	195950	0	1	1
SCYL1	SCY1-like 1 (S. cerevisiae)	0	195370	195370	0	1	1
INF2	inverted formin, FH2 and WH2 domain containing	0	194560	194560	0	1	1
ALPL	alkaline phosphatase, liver/bone/kidney	0	192130	192130	0	1	1
SNX1	sorting nexin 1	0	192070	192070	0	1	1
PTPN23	protein tyrosine phosphatase, non-receptor type 23	0	190970	190970	0	1	1
APEH	N-acylaminoacyl-peptide hydrolase	0	189050	189050	0	1	1
NUMA1	nuclear mitotic apparatus protein 1	0	189030	189030	0	1	1
STARD7	StAR-related lipid transfer (START) domain containing 7	0	188400	188400	0	1	1
SLC25A6	solute carrier family 25 (mitochondrial carrier; adenine nucleotide translocator), member 6	0	187620	187620	0	1	1
ATAD3A	ATPase family, AAA domain containing 3A	0	187390	187390	0	1	1
C14orf166	chromosome 14 open reading frame 166	0	184080	184080	0	1	1
DNAJC7	DnaJ (Hsp40) homolog, subfamily C, member 7	81992	264720	182728	1	2	1
TBC1D15	TBC1 domain family, member 15	0	182210	182210	0	1	1
LRRC47	leucine rich repeat containing 47	0	177610	177610	0	1	1
NOL6	nucleolar protein family 6 (RNA-associated)	0	177070	177070	0	1	1
AKR7A2	aldo-keto reductase family 7, member A2 (aflatoxin aldehyde reductase)	0	176840	176840	0	1	1
CHAF1B	chromatin assembly factor 1, subunit B (p60)	0	175480	175480	0	1	1
TXNRD1	thioredoxin reductase 1	0	175210	175210	0	1	1
ARF4	ADP-ribosylation factor 4	0	174750	174750	0	1	1
NUFIP2	nuclear fragile X mental retardation protein interacting protein 2	0	174580	174580	0	1	1
TRAFD1	TRAF-type zinc finger domain containing 1	0	172510	172510	0	1	1
ATP5L	ATP synthase, H+ transporting, mitochondrial Fo complex, subunit G	0	172200	172200	0	1	1
SNTB2	syntrophin, beta 2 (dystrophin-associated protein A1, 59kDa, basic component 2)	0	171990	171990	0	1	1
PUS7	pseudouridylate synthase 7 homolog (S. cerevisiae)	0	171400	171400	0	1	1
TCF12	transcription factor 12	0	170430	170430	0	1	1
RPL31	ribosomal protein L31	288640	458750	170110	1	2	1
ERC1	ELKS/RAB6-interacting/CAST family member 1	0	169090	169090	0	1	1
SPR	sepiapterin reductase (7,8-dihydrobiopterin:NADP+ oxidoreductase)	0	168480	168480	0	1	1
SMC2	structural maintenance of chromosomes 2	0	166120	166120	0	1	1
OSTF1	osteoclast stimulating factor 1	0	166060	166060	0	1	1
ZNF207	zinc finger protein 207	0	164680	164680	0	1	1
RBM10	RNA binding motif protein 10	0	164160	164160	0	2	2
ESD	esterase D	0	163130	163130	0	1	1
ARAF	v-raf murine sarcoma 3611 viral oncogene homolog	0	160390	160390	0	2	2
TWF1	twinfilin, actin-binding protein, homolog 1 (Drosophila)	0	158090	158090	0	1	1
NUP88	nucleoporin 88kDa	0	156950	156950	0	1	1
AP1G1	adaptor-related protein complex 1, gamma 1 subunit	0	153720	153720	0	1	1
STXBP1	syntaxin binding protein 1	0	152450	152450	0	1	1
KDM1A	lysine (K)-specific demethylase 1A	0	151940	151940	0	1	1
MIF	macrophage migration inhibitory factor (glycosylation-inhibiting factor)	0	151730	151730	0	1	1
EIF3A	eukaryotic translation initiation factor 3, subunit A	204250	354810	150560	1	2	1
CC2D1A	coiled-coil and C2 domain containing 1A	0	150050	150050	0	1	1
TPX2	TPX2, microtubule-associated, homolog (Xenopus laevis)	0	149020	149020	0	1	1
PFAS	phosphoribosylformylglycinamidine synthase	0	148940	148940	0	1	1
RAB21	RAB21, member RAS oncogene family	0	148710	148710	0	1	1
CSNK1A1	casein kinase 1, alpha 1	0	148530	148530	0	1	1
EFHD2	EF-hand domain family, member D2	0	148330	148330	0	1	1
MED17	mediator complex subunit 17	0	146620	146620	0	2	2
SEC24B	SEC24 family, member B (S. cerevisiae)	0	146080	146080	0	1	1
ETFB	electron-transfer-flavoprotein, beta polypeptide	0	145560	145560	0	1	1
CDK9	cyclin-dependent kinase 9	0	143530	143530	1	2	1
ORC6	origin recognition complex, subunit 6	0	137480	137480	0	1	1
SBNO1	strawberry notch homolog 1 (Drosophila)	0	136570	136570	0	1	1
IMMT	inner membrane protein, mitochondrial	0	136150	136150	0	1	1
AKAP13	A kinase (PRKA) anchor protein 13	0	135800	135800	0	1	1
NUDC	nuclear distribution gene C homolog (A. nidulans)	0	135800	135800	0	1	1
IPO7	importin 7	0	135170	135170	0	2	2
CSRP1	cysteine and glycine-rich protein 1	0	134830	134830	0	1	1
EXOC4	exocyst complex component 4	0	134390	134390	0	1	1
DNAJA2	DnaJ (Hsp40) homolog, subfamily A, member 2	0	133300	133300	0	1	1
HSPA2	heat shock 70kDa protein 2	0	132730	132730	6	11	5
SEC61A1	Sec61 alpha 1 subunit (S. cerevisiae)	0	132450	132450	0	1	1
C3orf37	chromosome 3 open reading frame 37	0	132000	132000	0	1	1
SAFB	scaffold attachment factor B	0	131440	131440	0	1	1
LSM6	LSM6 homolog, U6 small nuclear RNA associated (S. cerevisiae)	0	130990	130990	0	1	1
PFKM	phosphofructokinase, muscle	0	129960	129960	0	1	1
RAB6A	RAB6A, member RAS oncogene family	0	129520	129520	0	1	1
ATP5A1	ATP synthase, H+ transporting, mitochondrial F1 complex, alpha subunit 1, cardiac muscle	0	127940	127940	0	1	1
NBN	nibrin	0	125900	125900	0	1	1
CRMP1	collapsin response mediator protein 1	0	125380	125380	1	4	3
TMEM48	transmembrane protein 48	0	125210	125210	0	1	1
SPIN1	spindlin 1	0	123510	123510	0	1	1
PRPF3	PRP3 pre-mRNA processing factor 3 homolog (S. cerevisiae)	0	122780	122780	0	1	1
ADAR	adenosine deaminase, RNA-specific	0	122570	122570	0	2	2
RPS24	ribosomal protein S24	0	121060	121060	0	1	1
SMC6	structural maintenance of chromosomes 6	0	119290	119290	0	1	1
RPRD1A	regulation of nuclear pre-mRNA domain containing 1A	0	118700	118700	0	1	1
SSU72	SSU72 RNA polymerase II CTD phosphatase homolog (S. cerevisiae)	0	117180	117180	0	1	1
NHP2L1	NHP2 non-histone chromosome protein 2-like 1 (S. cerevisiae)	0	116370	116370	0	1	1
PDCD11	programmed cell death 11	0	114190	114190	0	1	1
NUP153	nucleoporin 153kDa	0	113790	113790	0	1	1
LIG3	ligase III, DNA, ATP-dependent	0	113350	113350	0	1	1
FAM192A	family with sequence similarity 192, member A	0	113150	113150	0	1	1
PSMD12	proteasome (prosome, macropain) 26S subunit, non-ATPase, 12	0	112860	112860	0	1	1
MEN1	multiple endocrine neoplasia I	0	112810	112810	0	1	1
MED14	mediator complex subunit 14	0	109890	109890	0	1	1
SAMHD1	SAM domain and HD domain 1	0	109800	109800	0	1	1
BLVRA	biliverdin reductase A	0	109650	109650	0	1	1
RAD50	RAD50 homolog (S. cerevisiae)	0	109110	109110	0	1	1
SAFB2	scaffold attachment factor B2	0	108470	108470	0	1	1
HLTF	helicase-like transcription factor	0	107490	107490	0	1	1
CHD4	chromodomain helicase DNA binding protein 4	0	106860	106860	0	1	1
PSMC2	proteasome (prosome, macropain) 26S subunit, ATPase, 2	0	105950	105950	0	1	1
SEC22A	SEC22 vesicle trafficking protein homolog A (S. cerevisiae)	0	104450	104450	0	1	1
METTL11A	methyltransferase like 11A	0	103810	103810	0	1	1
FKBP1A	FK506 binding protein 1A, 12kDa	0	103040	103040	0	1	1
SMEK1	SMEK homolog 1, suppressor of mek1 (Dictyostelium)	0	101440	101440	0	1	1
EXOSC4	exosome component 4	0	99978	99978	0	2	2
AKAP8	A kinase (PRKA) anchor protein 8	0	99521	99521	0	1	1
CTNNBL1	catenin, beta like 1	0	99088	99088	0	1	1
RPL9	ribosomal protein L9	0	96953	96953	0	1	1
CCDC43	coiled-coil domain containing 43	0	95288	95288	0	1	1
WDR36	WD repeat domain 36	0	94235	94235	0	1	1
DKC1	dyskeratosis congenita 1, dyskerin	0	92766	92766	0	1	1
GPHN	gephyrin	0	89051	89051	0	1	1
DAD1	defender against cell death 1	0	87167	87167	0	1	1
WDR77	WD repeat domain 77	0	84520	84520	0	1	1
KIF2C	kinesin family member 2C	0	83285	83285	0	1	1
SSRP1	structure specific recognition protein 1	0	82090	82090	0	1	1
PCBP2	poly(rC) binding protein 2	0	81898	81898	1	4	3
HSPA4	heat shock 70kDa protein 4	102830	184330	81500	1	4	3
TAF6	TAF6 RNA polymerase II, TATA box binding protein (TBP)-associated factor, 80kDa	0	79639	79639	0	1	1
FARSA	phenylalanyl-tRNA synthetase, alpha subunit	0	78618	78618	0	1	1
NOL9	nucleolar protein 9	0	77781	77781	0	1	1
EIF2A	eukaryotic translation initiation factor 2A, 65kDa	0	75953	75953	1	3	2
WRNIP1	Werner helicase interacting protein 1	0	74998	74998	0	1	1
ACTB	actin, beta	14976	89419	74443	9	15	6
COPS3	COP9 constitutive photomorphogenic homolog subunit 3 (Arabidopsis)	0	73713	73713	0	1	1
LIMCH1	LIM and calponin homology domains 1	0	73573	73573	0	1	1
TAGLN2	transgelin 2	0	71345	71345	0	1	1
GLYR1	glyoxylate reductase 1 homolog (Arabidopsis)	0	71217	71217	0	1	1
NOL11	nucleolar protein 11	0	70982	70982	0	1	1
OSBPL10	oxysterol binding protein-like 10	0	70767	70767	0	1	1
COL12A1	collagen, type XII, alpha 1	0	69695	69695	0	1	1
PIK3C2A	phosphoinositide-3-kinase, class 2, alpha polypeptide	0	68157	68157	0	1	1
ANP32E	acidic (leucine-rich) nuclear phosphoprotein 32 family, member E	0	64722	64722	0	1	1
RPL35	ribosomal protein L35	0	63707	63707	0	1	1
ACACA	acetyl-CoA carboxylase alpha	0	63474	63474	0	1	1
BUD31	BUD31 homolog (S. cerevisiae)	0	59662	59662	0	1	1
CLNS1A	chloride channel, nucleotide-sensitive, 1A	0	58486	58486	0	1	1
NCAPH	non-SMC condensin I complex, subunit H	0	57790	57790	0	1	1
SEC22B	SEC22 vesicle trafficking protein homolog B (S. cerevisiae) (gene/pseudogene)	0	54010	54010	0	1	1
SLC25A13	solute carrier family 25, member 13 (citrin)	0	53570	53570	0	1	1
ZC3H11A	zinc finger CCCH-type containing 11A	0	47388	47388	0	1	1
CAND1	cullin-associated and neddylation-dissociated 1	0	47125	47125	0	1	1
SUPT6H	suppressor of Ty 6 homolog (S. cerevisiae)	0	46879	46879	0	1	1
PGD	phosphogluconate dehydrogenase	0	41959	41959	0	1	1
TTC37	tetratricopeptide repeat domain 37	0	38443	38443	0	1	1
WIZ	widely interspaced zinc finger motifs	0	37980	37980	0	1	1
GTF2A2	general transcription factor IIA, 2, 12kDa	0	35577	35577	0	1	1
RFC4	replication factor C (activator 1) 4, 37kDa	0	34804	34804	0	1	1
PSMB5	proteasome (prosome, macropain) subunit, beta type, 5	0	32531	32531	0	1	1
NARS	asparaginyl-tRNA synthetase	0	32144	32144	0	1	1
ACAT2	acetyl-CoA acetyltransferase 2	32332	60981	28649	1	2	1
PDAP1	PDGFA associated protein 1	0	28472	28472	0	1	1
VBP1	von Hippel-Lindau binding protein 1	0	27790	27790	0	1	1
MED20	mediator complex subunit 20	0	27017	27017	0	1	1
TTC9	tetratricopeptide repeat domain 9	0	12433	12433	0	1	1
SAP18	Sin3A-associated protein, 18kDa	0	11989	11989	0	1	1
HIBCH	3-hydroxyisobutyryl-CoA hydrolase	0	9757.1	9757.1	0	1	1
