# Supplementary material for: HSF1 phosphorylation establishes an active chromatin state via the TRRAP–TIP60 complex and promotes tumorigenesis
Source: Nat Commun. 2022 Jul 29;13:4355. doi: 10.1038/s41467-022-32034-4 (PMC9338313; doi:10.1038/s41467-022-32034-4)
Supplement: Supplementary file 5 — Supplementary Data 2 [file 41467_2022_32034_MOESM5_ESM.xlsx]

## Sheet: Sheet1
Supplementary Data 2. Time-dependent abundance profile of HSF1-interacting proteins during heat shock.
HeLa cells were untreated or treated with heat shock at 42°C for 5, 30, or 60 min, and HSF1-interacting proteins were identified by ChIP-MS using HSF1 antibody. LFQ intensity values were calculated by MaxQuant software, and the values as well as identified peptide numbers at different time points are shown. Differences in the identified peptide numbers in HSF1 ChIP preparations from cells untreat…
Symbol	Description	Intensity HS 0min HSF1	Intensity HS 5min HSF1	Intensity HS 30 min HSF1	Intensity HS 60 min HSF1	Peptides HS 0min HSF1	Peptides HS 5min HSF1	Peptides HS 30 min HSF1	Peptides HS 60 min HSF1
TRRAP	transformation/transcription domain-associated protein	0	174680	5367300	1683500	0	1	12	6
EP300	E1A binding protein p300	0	180150	3823300	2047700	0	1	5	6
SMCHD1	structural maintenance of chromosomes flexible hinge domain containing 1	0	830420	3935000	1511200	0	3	5	4
KPNA2	karyopherin alpha 2 (RAG cohort 1, importin alpha 1)	0	265000	6064600	390980	0	1	5	2
PSMC1	proteasome (prosome, macropain) 26S subunit, ATPase, 1	0	1523900	5798700	1444600	0	2	4	2
NSF	N-ethylmaleimide-sensitive factor	0	294640	310090	648230	0	2	3	2
NUP107	nucleoporin 107kDa	0	94733	1404300	307840	1	2	3	3
IPO7	importin 7	0	429260	1650400	135170	0	2	2	2
PDCD6IP	programmed cell death 6 interacting protein	0	121680	364220	211130	0	1	2	2
CREBBP	CREB binding protein	0	0	1573400	339570	0	0	4	5
NAT10	N-acetyltransferase 10 (GCN5-related)	0	0	312530	579200	0	0	2	4
EIF3M	eukaryotic translation initiation factor 3, subunit M	0	0	465990	926820	1	0	3	4
EIF4G1	eukaryotic translation initiation factor 4 gamma, 1	0	0	12553000	1063500	0	0	7	2
NOP2	NOP2 nucleolar protein homolog (yeast)	0	0	2345300	381280	0	0	5	2
SRSF7	serine/arginine-rich splicing factor 7	0	0	5918000	1092100	0	0	4	2
PLK1	polo-like kinase 1	0	0	862540	602140	0	0	2	2
ACSL3	acyl-CoA synthetase long-chain family member 3	0	0	366440	495190	0	0	2	2
BCL9L	B-cell CLL/lymphoma 9-like	0	0	1502100	539040	0	0	2	2
MOV10	Mov10, Moloney leukemia virus 10, homolog (mouse)	0	0	669880	329900	0	0	2	2
NOP56	NOP56 ribonucleoprotein homolog (yeast)	0	0	855540	601170	0	0	1	2
MORC2	MORC family CW-type zinc finger 2	0	0	0	502240	0	0	1	2
EP400	E1A binding protein p400	115660	136740	5192100	945640	1	1	6	3
KPNA1	karyopherin alpha 1 (importin alpha 5)	118890	385980	2428100	398820	1	2	3	3
SMC4	structural maintenance of chromosomes 4	160020	239030	4842200	813060	1	1	7	3
TRIM29	tripartite motif-containing 29	179480	1388800	4747700	1966600	2	4	5	4
TUBB2C	tubulin, beta 2C	182130	329130	7129100	2123800	6	5	14	11
ACBD3	acyl-CoA binding domain containing 3	285490	383570	2008500	1319500	1	1	2	3
TRIM24	tripartite motif-containing 24	321030	10428000	52604000	19259000	3	9	18	13
SEC31A	SEC31 homolog A (S. cerevisiae)	378170	893240	4764400	3291000	3	3	9	6
CPS1	carbamoyl-phosphate synthase 1, mitochondrial	401850	1125000	2929100	1297500	1	3	5	4
RUVBL1	RuvB-like 1 (E. coli)	404670	1247700	1874900	911300	1	3	4	3
DYNC1H1	dynein, cytoplasmic 1, heavy chain 1	479550	1715200	15883000	1339300	3	6	26	5
CPSF7	cleavage and polyadenylation specific factor 7, 59kDa	608790	1241300	8991900	3857500	2	4	5	4
CCT6A	chaperonin containing TCP1, subunit 6A (zeta 1)	892380	7931400	20151000	3131700	2	9	10	5
YARS	tyrosyl-tRNA synthetase	945960	996790	5318100	1784200	2	3	5	4
TRIM33	tripartite motif-containing 33	1023200	12819000	56460000	25384000	3	9	19	16
KARS	lysyl-tRNA synthetase	1400900	1706600	11213000	6451400	2	4	6	7
EPRS	glutamyl-prolyl-tRNA synthetase	1475900	2778000	15231000	3764400	4	9	13	7
CCT5	chaperonin containing TCP1, subunit 5 (epsilon)	2126300	7562800	24203000	7585200	4	7	10	7
CCT7	chaperonin containing TCP1, subunit 7 (eta)	2371500	11542000	25657000	5519400	7	13	15	9
PTBP1	polypyrimidine tract binding protein 1	2611600	5290100	18310000	3846000	4	8	11	8
HRNR	hornerin	2949500	3421300	13192000	11566000	9	10	17	18
EEF1G	eukaryotic translation elongation factor 1 gamma	4166900	8928300	13592000	6524300	5	7	9	7
NONO	non-POU domain containing, octamer-binding	7022100	34835000	107170000	40341000	10	14	24	16
FASN	fatty acid synthase	48178000	52290000	236300000	82802000	40	36	59	44
SF3B2	splicing factor 3b, subunit 2, 145kDa	0	0	4449600	233090	0	0	4	1
ACACA	acetyl-CoA carboxylase alpha	0	0	4057100	63474	0	0	8	1
THOC4	THO complex 4	0	0	3699600	292220	0	0	3	1
CSNK1A1	casein kinase 1, alpha 1	0	0	1875800	148530	0	0	1	1
CHD4	chromodomain helicase DNA binding protein 4	0	0	1478300	106860	0	0	4	1
PSMC3	proteasome (prosome, macropain) 26S subunit, ATPase, 3	0	0	1359500	357060	0	0	2	1
TRIP11	thyroid hormone receptor interactor 11	0	0	1132100	294230	0	0	3	1
CHAF1B	chromatin assembly factor 1, subunit B (p60)	0	0	900010	175480	0	0	2	1
PSMD1	proteasome (prosome, macropain) 26S subunit, non-ATPase, 1	0	0	849840	84102	0	0	2	1
ALPL	alkaline phosphatase, liver/bone/kidney	0	0	760830	192130	0	0	1	1
IPO4	importin 4	0	0	645000	230910	0	0	3	1
MED23	mediator complex subunit 23	0	0	574620	288930	0	0	2	1
CC2D1A	coiled-coil and C2 domain containing 1A	0	0	569410	150050	0	0	2	1
PUM1	pumilio homolog 1 (Drosophila)	0	0	555210	239990	0	0	2	1
CTNNBL1	catenin, beta like 1	0	0	554070	99088	0	0	3	1
OSTF1	osteoclast stimulating factor 1	0	0	530680	166060	0	0	1	1
SNTB2	syntrophin, beta 2 (dystrophin-associated protein A1, 59kDa, basic component 2)	0	0	527320	171990	0	0	2	1
ANXA5	annexin A5	0	0	519080	394110	0	0	2	1
LIG3	ligase III, DNA, ATP-dependent	0	0	495360	113350	0	0	2	1
PPP1R13L	protein phosphatase 1, regulatory (inhibitor) subunit 13 like	0	0	494250	103270	0	0	1	1
ADRM1	adhesion regulating molecule 1	0	0	492170	199870	0	0	1	1
SSRP1	structure specific recognition protein 1	0	0	488600	82090	0	0	3	1
RPL35	ribosomal protein L35	0	0	485040	63707	0	0	1	1
LENG1	leukocyte receptor cluster (LRC) member 1	0	0	462130	205180	0	0	1	1
RAD50	RAD50 homolog (S. cerevisiae)	0	0	448850	109110	0	0	1	1
GIGYF2	GRB10 interacting GYF protein 2	0	0	444570	78650	0	0	3	1
SAFB2	scaffold attachment factor B2	0	0	424880	108470	0	0	1	1
SRP68	signal recognition particle 68kDa	0	0	408110	234030	0	0	1	1
SEC24B	SEC24 family, member B (S. cerevisiae)	0	0	389370	146080	0	0	1	1
MPO	myeloperoxidase	0	0	356360	710200	0	0	1	1
EXOC4	exocyst complex component 4	0	0	355680	134390	0	0	1	1
NUFIP2	nuclear fragile X mental retardation protein interacting protein 2	0	0	338960	174580	0	0	1	1
NCAPH	non-SMC condensin I complex, subunit H	0	0	312150	57790	0	0	2	1
RPS24	ribosomal protein S24	0	0	304900	121060	0	0	1	1
KIF2C	kinesin family member 2C	0	0	296740	83285	0	0	2	1
RPL9	ribosomal protein L9	0	0	272190	96953	0	0	2	1
WIZ	widely interspaced zinc finger motifs	0	0	262530	37980	0	0	1	1
ATP2C1	ATPase, Ca++ transporting, type 2C, member 1	0	0	238280	570550	0	0	1	1
NOL6	nucleolar protein family 6 (RNA-associated)	0	0	236660	177070	0	0	1	1
SUPT6H	suppressor of Ty 6 homolog (S. cerevisiae)	0	0	229830	46879	0	0	1	1
ZNF687	zinc finger protein 687	0	0	229600	262910	0	0	1	1
MED27	mediator complex subunit 27	0	0	225040	270930	0	0	1	1
TIAL1	TIA1 cytotoxic granule-associated RNA binding protein-like 1	0	0	197300	302370	0	0	1	1
RBM7	RNA binding motif protein 7	0	0	186190	220100	0	0	1	1
DCTN1	dynactin 1	0	0	175150	294590	0	0	1	1
NOL9	nucleolar protein 9	0	0	140640	77781	0	0	1	1
TTC37	tetratricopeptide repeat domain 37	0	0	138510	38443	0	0	1	1
UCHL5	ubiquitin carboxyl-terminal hydrolase L5	0	0	99429	280050	0	0	1	1
SCYL1	SCY1-like 1 (S. cerevisiae)	0	0	79074	195370	0	0	2	1
TXLNG	taxilin gamma	0	0	0	237680	0	0	1	1
CHERP	calcium homeostasis endoplasmic reticulum protein	0	0	0	268530	0	0	1	1
AKR1D1	aldo-keto reductase family 1, member D1 (delta 4-3-ketosteroid-5-beta-reductase)	0	1738400	1899600	4937800	0	1	1	1
G3BP2	GTPase activating protein (SH3 domain) binding protein 2	0	947360	3138200	875000	0	1	2	1
RPL8	ribosomal protein L8	0	675450	5024200	799530	0	1	4	1
CPNE3	copine III	0	619860	866450	338420	0	1	1	1
IMPDH2	IMP (inosine 5'-monophosphate) dehydrogenase 2	0	511880	1897700	82962	0	2	2	1
TRIM25	tripartite motif-containing 25	0	420040	1120700	470620	0	1	2	1
H2AFV	H2A histone family, member V	0	336980	695870	321160	1	1	2	2
NUDC	nuclear distribution gene C homolog (A. nidulans)	0	318730	640010	135800	0	1	1	1
SNRPE	small nuclear ribonucleoprotein polypeptide E	0	308150	530140	785290	0	1	1	1
NUDCD1	NudC domain containing 1	0	268730	493240	439270	0	1	1	1
NUP88	nucleoporin 88kDa	0	238560	860360	156950	0	2	3	1
EFHD2	EF-hand domain family, member D2	0	218810	300910	148330	0	1	1	1
PA2G4	proliferation-associated 2G4, 38kDa	0	209910	2342400	283990	0	1	2	1
SSU72	SSU72 RNA polymerase II CTD phosphatase homolog (S. cerevisiae)	0	195920	209900	117180	0	1	1	1
MGA	MAX gene associated	0	191410	525010	225610	0	1	1	1
AGL	amylo-alpha-1, 6-glucosidase, 4-alpha-glucanotransferase	0	162970	199090	118510	0	1	1	1
GAN	gigaxonin	0	143610	153250	159980	0	1	1	1
TMEM48	transmembrane protein 48	0	138480	657330	125210	0	1	1	1
RNF40	ring finger protein 40	0	133450	1157400	433240	0	1	2	1
ZC3H14	zinc finger CCCH-type containing 14	0	118080	414420	540340	0	1	1	1
ANXA11	annexin A11	0	117210	182240	270040	0	1	1	1
MED14	mediator complex subunit 14	0	111320	190720	109890	0	1	3	1
PSMD12	proteasome (prosome, macropain) 26S subunit, non-ATPase, 12	0	99994	121960	112860	0	1	1	1
MED24	mediator complex subunit 24	0	90522	354880	267100	0	1	1	1
IMMT	inner membrane protein, mitochondrial	0	87581	274850	136150	0	1	1	1
AP1G1	adaptor-related protein complex 1, gamma 1 subunit	0	85184	253110	153720	0	1	2	1
TPX2	TPX2, microtubule-associated, homolog (Xenopus laevis)	0	85052	117720	149020	0	1	1	1
COG1	component of oligomeric golgi complex 1	0	82199	204700	243990	0	1	1	1
PFAS	phosphoribosylformylglycinamidine synthase	0	75391	242990	148940	0	1	1	1
SEC22B	SEC22 vesicle trafficking protein homolog B (S. cerevisiae) (gene/pseudogene)	0	63842	346700	54010	0	1	1	1
KDM1A	lysine (K)-specific demethylase 1A	0	58906	1022300	151940	0	1	4	1
MED20	mediator complex subunit 20	0	56808	252820	27017	0	1	1	1
PGD	phosphogluconate dehydrogenase	0	46415	1886700	41959	0	1	3	1
SEC22A	SEC22 vesicle trafficking protein homolog A (S. cerevisiae)	0	22180	164240	104450	0	1	1	1
FLII	flightless I homolog (Drosophila)	66582	86105	582350	411900	2	1	3	3
ARCN1	archain 1	80981	409070	6246600	875870	1	2	9	2
NUP210	nucleoporin 210kDa	82528	308080	1186000	314840	1	2	3	2
FAM120A	family with sequence similarity 120A	83859	457580	1009200	547620	1	2	3	2
KIF4A	kinesin family member 4A	97201	942190	1527800	292120	1	5	6	2
RPL13	ribosomal protein L13	97724	585990	2827500	358900	1	2	3	2
AASDHPPT	aminoadipate-semialdehyde dehydrogenase-phosphopantetheinyl transferase	99979	157280	504480	773490	1	1	2	2
NUP205		182290	313360	1083800	570010	1	2	2	2
C22orf28	chromosome 22 open reading frame 28	186810	489740	3158500	259040	1	1	3	2
KIF5B	kinesin family member 5B	203620	274950	3243300	587710	2	2	8	3
C19orf21	chromosome 19 open reading frame 21	244490	352540	1596500	706710	1	1	3	2
G6PD	glucose-6-phosphate dehydrogenase	272770	1492000	1859800	627870	1	2	3	2
EIF6	eukaryotic translation initiation factor 6	380360	980450	1234700	1117500	1	2	2	2
RAB5C	RAB5C, member RAS oncogene family	476460	660630	1405300	512240	2	3	3	3
HDLBP	high density lipoprotein binding protein	483520	1155300	5663400	1515700	3	3	7	4
SYNCRIP	synaptotagmin binding, cytoplasmic RNA interacting protein	612410	688150	2746100	1061500	6	7	12	7
PHGDH	phosphoglycerate dehydrogenase	772610	1345800	4640200	1163600	2	4	6	3
SUGT1	SGT1, suppressor of G2 allele of SKP1 (S. cerevisiae)	897270	1219200	2110700	1410400	1	1	2	2
UGDH	UDP-glucose 6-dehydrogenase	899250	2934600	5010500	1404800	3	5	4	4
HDAC2	histone deacetylase 2	1259600	1887000	4180000	2415600	2	2	3	3
CAD	carbamoyl-phosphate synthetase 2, aspartate transcarbamylase, and dihydroorotase	1335000	2209000	9621700	3841500	7	7	14	8
PRPF8	PRP8 pre-mRNA processing factor 8 homolog (S. cerevisiae)	1833800	3360300	8937300	2645900	4	6	14	5
SNRNP200	nucleoporin 205kDa	4050300	6682200	20462000	4870700	7	11	16	8
HSPA9	heat shock 70kDa protein 9 (mortalin)	5720800	6416300	17224000	6923100	6	6	9	7
HNRNPH1	heterogeneous nuclear ribonucleoprotein H1 (H)	6680300	8900900	19654000	12418000	6	5	7	7
MCM3	minichromosome maintenance complex component 3	9266400	12224000	40350000	11009000	11	15	22	12
USP11	ubiquitin specific peptidase 11	0	4827000	0	0	0	2	0	0
DYNC1I2	dynein, cytoplasmic 1, intermediate chain 2	0	504340	0	0	0	2	0	0
SON	SON DNA binding protein	0	398500	0	0	0	2	0	0
NAP1L4	nucleosome assembly protein 1-like 4	0	318770	0	0	0	2	0	0
TNRC6A	trinucleotide repeat containing 6A	0	9256400	0	0	0	1	0	0
HPS3	Hermansky-Pudlak syndrome 3	0	5416400	0	0	0	1	0	0
SNAP29	synaptosomal-associated protein, 29kDa	0	4193200	0	0	0	1	0	0
C6orf204	chromosome 6 open reading frame 204	0	2563500	0	0	0	1	0	0
C15orf48	chromosome 15 open reading frame 48	0	312670	0	0	0	1	0	0
FREM1	FRAS1 related extracellular matrix 1	0	258310	0	0	0	1	0	0
ZMYM2	zinc finger, MYM-type 2	0	150590	0	0	0	1	0	0
CCDC15	coiled-coil domain containing 15	0	144030	0	0	0	1	0	0
CHST9	carbohydrate (N-acetylgalactosamine 4-0) sulfotransferase 9	0	134570	0	0	0	1	0	0
C15orf23	chromosome 15 open reading frame 23	0	128990	0	0	0	1	0	0
MYST2	MYST histone acetyltransferase 2	0	106780	0	0	0	1	0	0
CNOT7	CCR4-NOT transcription complex, subunit 7	0	73870	0	0	0	1	0	0
ROCK2	Rho-associated, coiled-coil containing protein kinase 2	0	68931	0	0	0	1	0	0
ATP5B	ATP synthase, H+ transporting, mitochondrial F1 complex, beta polypeptide	0	66777	0	0	0	1	0	0
MYO9A	myosin IXA	0	21949	0	0	0	1	0	0
ACTR3C	ARP3 actin-related protein 3 homolog C (yeast)	0	19221	0	0	0	1	0	0
CCDC87	coiled-coil domain containing 87	0	16065	0	0	0	1	0	0
COL4A2	collagen, type IV, alpha 2	0	4944	0	0	0	1	0	0
KRT33A	keratin 33A	0	0	30593000	0	0	0	6	0
TLN1	talin 1	0	0	2089400	0	0	0	6	0
KTN1	kinectin 1 (kinesin receptor)	0	0	2914300	0	0	0	5	0
SPTAN1	spectrin, alpha, non-erythrocytic 1 (alpha-fodrin)	0	0	2809000	0	0	0	5	0
AHCY	adenosylhomocysteinase	0	0	2249400	0	0	0	5	0
SF3A1	splicing factor 3a, subunit 1, 120kDa	0	0	2158600	0	0	0	5	0
CAPRIN1	cell cycle associated protein 1	0	0	3647400	0	0	0	4	0
SPTBN1	spectrin, beta, non-erythrocytic 1	0	0	1667500	0	0	0	4	0
GTF3C1	general transcription factor IIIC, polypeptide 1, alpha 220kDa	0	0	1150900	0	0	0	4	0
H1FX	H1 histone family, member X	0	0	933990	0	0	0	3	0
UBR4	ubiquitin protein ligase E3 component n-recognin 4	0	0	809760	0	0	0	3	0
CNOT1	CCR4-NOT transcription complex, subunit 1	0	0	600420	0	0	0	3	0
UBAP2L	ubiquitin associated protein 2-like	0	0	512840	0	0	0	3	0
GYS1	glycogen synthase 1 (muscle)	0	0	394440	0	0	0	3	0
KRT37	keratin 37	0	0	262790	0	0	0	3	0
KRT36	keratin 36	0	0	15642000	0	0	0	2	0
KRT82	keratin 82	0	0	3703800	0	0	0	2	0
SRSF2	serine/arginine-rich splicing factor 2	0	0	1625900	0	0	0	2	0
DLAT	dihydrolipoamide S-acetyltransferase	0	0	1566400	0	0	0	2	0
NOLC1	nucleolar and coiled-body phosphoprotein 1	0	0	1195200	0	0	0	2	0
C8orf33	chromosome 8 open reading frame 33	0	0	1158500	0	0	0	2	0
YLPM1	YLP motif containing 1	0	0	977300	0	0	0	2	0
RAB14	RNA binding motif protein 14	0	0	817100	0	0	0	2	0
ABCF1	ATP-binding cassette, sub-family F (GCN20), member 1	0	0	692660	0	0	0	2	0
PSMC6	proteasome (prosome, macropain) 26S subunit, ATPase, 6	0	0	651480	0	0	0	2	0
SRP72	signal recognition particle 72kDa	0	0	642690	0	0	0	2	0
RANBP2	RAN binding protein 2	0	0	635650	0	0	0	2	0
ISOC1	isochorismatase domain containing 1	0	0	607500	0	0	0	2	0
WBP11	WW domain binding protein 11	0	0	591740	0	0	0	2	0
UBR5	ubiquitin protein ligase E3 component n-recognin 5	0	0	545580	0	0	0	2	0
ATXN2L	ataxin 2-like	0	0	534510	0	0	0	2	0
NAGK	N-acetylglucosamine kinase	0	0	450380	0	0	0	2	0
MTDH	metadherin	0	0	395430	0	0	0	2	0
CAST	calpastatin	0	0	339800	0	0	0	2	0
MRE11A	MRE11 meiotic recombination 11 homolog A (S. cerevisiae)	0	0	258690	0	0	0	2	0
EIF4E2	eukaryotic translation initiation factor 4E family member 2	0	0	252500	0	0	0	2	0
DDX27	DEAD (Asp-Glu-Ala-Asp) box polypeptide 27	0	0	247810	0	0	0	2	0
RPL13A	ribosomal protein L13a	0	0	244800	0	0	0	2	0
WDR43	WD repeat domain 43	0	0	205710	0	0	0	2	0
PDCD6	programmed cell death 6	0	0	202940	0	0	0	2	0
MED12	mediator complex subunit 12	0	0	199570	0	0	0	2	0
LRP1B	low density lipoprotein receptor-related protein 1B	0	0	12738000	0	0	0	1	0
C17orf42	chromosome 17 open reading frame 42	0	0	7888300	0	0	0	1	0
KAT5	K(lysine) acetyltransferase 5	0	0	3984800	0	0	0	1	0
DEPDC4	DEP domain containing 4	0	0	3475000	0	0	0	1	0
DDIT4L	DNA-damage-inducible transcript 4-like	0	0	2100100	0	0	0	1	0
PSMB4	proteasome (prosome, macropain) subunit, beta type, 4	0	0	1692900	0	0	0	1	0
B3GALNT1	beta-1,3-N-acetylgalactosaminyltransferase 1 (globoside blood group)	0	0	1140600	0	0	0	1	0
IRF2BP2	interferon regulatory factor 2 binding protein 2	0	0	976910	0	0	0	1	0
NT5C3L	5'-nucleotidase, cytosolic III-like	0	0	933400	0	0	0	1	0
GBE1	glucan (1,4-alpha-), branching enzyme 1	0	0	821760	0	0	0	1	0
ABI1	abl-interactor 1	0	0	690310	0	0	0	1	0
DUSP1	dual specificity phosphatase 1	0	0	633410	0	0	0	1	0
DSG2	desmoglein 2	0	0	609390	0	0	0	1	0
TFCP2	transcription factor CP2	0	0	569680	0	0	0	1	0
BOP1	block of proliferation 1	0	0	569480	0	0	0	1	0
COL9A2	collagen, type IX, alpha 2	0	0	548730	0	0	0	1	0
LOC100506339	coiled-coil domain-containing protein 162-like	0	0	522380	0	0	0	1	0
GOSR1	golgi SNAP receptor complex member 1	0	0	508410	0	0	0	1	0
DARS	aspartyl-tRNA synthetase	0	0	508050	0	0	0	1	0
NCOR2	nuclear receptor corepressor 2	0	0	507350	0	0	0	1	0
RNPS1	RNA binding protein S1, serine-rich domain	0	0	503740	0	0	0	1	0
ZC3H15	zinc finger CCCH-type containing 15	0	0	486780	0	0	0	1	0
RNPEP	arginyl aminopeptidase (aminopeptidase B)	0	0	481370	0	0	0	1	0
TSPYL1	TSPY-like 1	0	0	458180	0	0	0	1	0
CAP1	CAP, adenylate cyclase-associated protein 1 (yeast)	0	0	417650	0	0	0	1	0
C10orf137	chromosome 10 open reading frame 137	0	0	408690	0	0	0	1	0
BAIAP2L1	BAI1-associated protein 2-like 1	0	0	386970	0	0	0	1	0
ARHGEF37	Rho guanine nucleotide exchange factor (GEF) 37	0	0	376370	0	0	0	1	0
NDST2	N-deacetylase/N-sulfotransferase (heparan glucosaminyl) 2	0	0	367690	0	0	0	1	0
KRT23	keratin 23 (histone deacetylase inducible)	0	0	328300	0	0	0	1	0
TRA2A	transformer 2 alpha homolog (Drosophila)	0	0	322940	0	0	0	1	0
ZNF259	zinc finger protein 259	0	0	302240	0	0	0	1	0
C21orf70	chromosome 21 open reading frame 70	0	0	293900	0	0	0	1	0
BAG6	BCL2-associated athanogene 6	0	0	281740	0	0	0	1	0
KPRP	keratinocyte proline-rich protein	0	0	276140	0	0	0	1	0
PRIM2	primase, DNA, polypeptide 2 (58kDa)	0	0	270920	0	0	0	1	0
TBL1XR1	transducin (beta)-like 1 X-linked receptor 1	0	0	260420	0	0	0	1	0
PRPF40A	PRP40 pre-mRNA processing factor 40 homolog A (S. cerevisiae)	0	0	253760	0	0	0	1	0
PSMD6	proteasome (prosome, macropain) 26S subunit, ATPase, 6	0	0	248470	0	0	0	1	0
EXOSC2	exosome component 2	0	0	238530	0	0	0	1	0
KRTAP13-1	keratin associated protein 13-1	0	0	236220	0	0	0	1	0
POLR2E	polymerase (RNA) II (DNA directed) polypeptide E, 25kDa	0	0	200410	0	0	0	1	0
ATP6V1E1	ATPase, H+ transporting, lysosomal 31kDa, V1 subunit E1	0	0	198380	0	0	0	1	0
STRN	striatin, calmodulin binding protein	0	0	196540	0	0	0	1	0
MIA3	melanoma inhibitory activity family, member 3	0	0	191590	0	0	0	1	0
RAB34	RAB34, member RAS oncogene family	0	0	189520	0	0	0	1	0
POLA1	polymerase (DNA directed), alpha 1, catalytic subunit	0	0	187630	0	0	0	1	0
ZRANB2	zinc finger, RAN-binding domain containing 2	0	0	183980	0	0	0	1	0
FGD6	FYVE, RhoGEF and PH domain containing 6	0	0	165470	0	0	0	1	0
DNAJC2	DnaJ (Hsp40) homolog, subfamily C, member 2	0	0	153500	0	0	0	1	0
SNAP91	synaptosomal-associated protein, 91kDa homolog (mouse)	0	0	140300	0	0	0	1	0
INPPL1	inositol polyphosphate phosphatase-like 1	0	0	136020	0	0	0	1	0
TLK2	tousled-like kinase 2	0	0	133860	0	0	0	1	0
RNGTT	RNA guanylyltransferase and 5'-phosphatase	0	0	128930	0	0	0	1	0
C7orf50	chromosome 7 open reading frame 50	0	0	128730	0	0	0	1	0
PAF1	Paf1, RNA polymerase II associated factor, homolog (S. cerevisiae)	0	0	125540	0	0	0	1	0
IQCA1	IQ motif containing with AAA domain 1	0	0	118080	0	0	0	1	0
IKBKAP	inhibitor of kappa light polypeptide gene enhancer in B-cells, kinase complex-associated protein	0	0	114980	0	0	0	1	0
SSB	Sjogren syndrome antigen B (autoantigen La)	0	0	110800	0	0	0	1	0
MRPL19	mitochondrial ribosomal protein L19	0	0	102820	0	0	0	1	0
RPL10	ribosomal protein L10	0	0	82213	0	0	0	1	0
VPS18	vacuolar protein sorting 18 homolog (S. cerevisiae)	0	0	75611	0	0	0	1	0
CCDC88C	coiled-coil domain containing 88C	0	0	71559	0	0	0	1	0
CENPV	centromere protein V	0	0	70919	0	0	0	1	0
PDIA3	protein disulfide isomerase family A, member 3	0	0	63771	0	0	0	1	0
UBE4A	ubiquitination factor E4A (UFD2 homolog, yeast)	0	0	61165	0	0	0	1	0
EXOSC1	exosome component 1	0	0	53034	0	0	0	1	0
RPS6KA3	ribosomal protein S6 kinase, 90kDa, polypeptide 3	0	0	41704	0	0	0	1	0
RPL18	ribosomal protein L18	0	0	33078	0	0	0	1	0
HERC1	hect (homologous to the E6-AP (UBE3A) carboxyl terminus) domain and RCC1 (CHC1)-like domain (RLD) 1	0	0	26197	0	0	0	1	0
BRD8	bromodomain containing 8	0	0	23761	0	0	0	1	0
GLS	glutaminase	0	0	15243	0	0	0	1	0
BDH2	3-hydroxybutyrate dehydrogenase, type 2	0	0	13447	0	0	0	1	0
ZFAT	zinc finger and AT hook domain containing	0	0	11523	0	0	0	1	0
FDPS	farnesyl diphosphate synthase	0	0	0	792070	0	0	0	2
ZBTB45	zinc finger and BTB domain containing 45	0	0	0	649550	0	0	0	2
TRIP6	thyroid hormone receptor interactor 6	0	0	0	352620	0	0	0	2
ZFR	zinc finger RNA binding protein	0	0	0	299000	0	0	0	2
CASP5	caspase 5, apoptosis-related cysteine peptidase	0	0	0	1995600	0	0	0	1
KLHL21	kelch-like 21 (Drosophila)	0	0	0	1993200	0	0	0	1
SYNE2	spectrin repeat containing, nuclear envelope 2	0	0	0	1714500	0	0	0	1
RC3H2	ring finger and CCCH-type domains 2	0	0	0	729290	0	0	0	1
IPO8	importin 8	0	0	0	639260	0	0	0	1
DDX18	DEAD (Asp-Glu-Ala-Asp) box polypeptide 18	0	0	0	246410	0	0	0	1
ARFGAP2	ADP-ribosylation factor GTPase activating protein 2	0	0	0	228400	0	0	0	1
PTPN23	protein tyrosine phosphatase, non-receptor type 23	0	0	0	190970	0	0	0	1
TBC1D15	TBC1 domain family, member 15	0	0	0	182210	0	0	0	1
SEC61A1	Sec61 alpha 1 subunit (S. cerevisiae)	0	0	0	132450	0	0	0	1
COL1A2	collagen, type I, alpha 2	0	0	0	126280	0	0	0	1
CCDC43	coiled-coil domain containing 43	0	0	0	95288	0	0	0	1
LIMCH1	LIM and calponin homology domains 1	0	0	0	73573	0	0	0	1
OSBPL10	oxysterol binding protein-like 10	0	0	0	70767	0	0	0	1
TTC9	tetratricopeptide repeat domain 9	0	0	0	12433	0	0	0	1
SAP18	Sin3A-associated protein, 18kDa	0	0	0	11989	0	0	0	1
HIBCH	3-hydroxyisobutyryl-CoA hydrolase	0	0	0	9757.1	0	0	0	1
