# Supplementary material for: HSF1 phosphorylation establishes an active chromatin state via the TRRAP–TIP60 complex and promotes tumorigenesis
Source: Nat Commun. 2022 Jul 29;13:4355. doi: 10.1038/s41467-022-32034-4 (PMC9338313; doi:10.1038/s41467-022-32034-4)
Supplement: Supplementary file 6 — Supplementary Data 3 [file 41467_2022_32034_MOESM6_ESM.xlsx]

## Sheet: Sheet1
Supplementary Data 3. TRRAP-interacting proteins during heat shock.
HeLa cells and cells stably overexpressing hTRRAP-3×FLAG were untreated or treated with heat shock at 42°C for 30 min. Nuclear extracts were prepared, and proteins co-immunoprecipitated with anti-FLAG antibody were identified by MS. Identified peptide numbers and LFQ intensity values in co-immunoprecipitated complexes from HeLa cells stably overexpressing hTRRAP-3×FLAG were normalized by those in…
Symbol	Description	Intensity HS 0min TRRAP	Intensity HS 10min TRRAP	Intensity HS 30 min TRRAP	Peptides HS 0min TRRAP	Peptides HS 10min TRRAP	Peptides HS 30min TRRAP
TRRAP	Transformation/transcription domain-associated protein OS=Homo sapiens GN=TRRAP PE=1 SV=3	440233	441766	407563	91	101	92
EP400	E1A-binding protein p400 OS=Homo sapiens GN=EP400 PE=1 SV=4	344702	72954	689404	14	19	18
RAD50	DNA repair protein RAD50 OS=Homo sapiens GN=RAD50 PE=1 SV=1	154823	309646	309646	1	4	4
ACL6A	Actin-like protein 6A OS=Homo sapiens GN=ACTL6A PE=1 SV=1	23972	95888	47944	1	3	2
ADT1	ADP/ATP translocase 1 OS=Homo sapiens GN=SLC25A4 PE=1 SV=4	33271	99813	33271	2	10	14
H3C	Histone H3.3C OS=Homo sapiens GN=H3F3C PE=1 SV=3	15318	45954	30636	1	2	2
HSP72	Heat shock-related 70 kDa protein 2 OS=Homo sapiens GN=HSPA2 PE=1 SV=1	0	70263	63561	0	31	28
H31T	Histone H3.1t OS=Homo sapiens GN=HIST3H3 PE=1 SV=3	0	15613	15613	0	14	14
AK1C1	Aldo-keto reductase family 1 member C1 OS=Homo sapiens GN=AKR1C1 PE=1 SV=1	0	37221	74442	0	5	6
NUP93	Nuclear pore complex protein Nup93 OS=Homo sapiens GN=NUP93 PE=1 SV=2	0	187886	187886	0	5	5
TRY1	Trypsin-1 OS=Homo sapiens GN=PRSS1 PE=1 SV=1	0	108444	234871	0	4	9
FUBP1	Far upstream element-binding protein 1 OS=Homo sapiens GN=FUBP1 PE=1 SV=3	0	135380	135380	0	3	3
SCMC1	Calcium-binding mitochondrial carrier protein SCaMC-1 OS=Homo sapiens GN=SLC25A24 PE=1 SV=2	0	107096	107096	0	3	3
RACK1	Receptor of activated protein C kinase 1 OS=Homo sapiens GN=RACK1 PE=1 SV=3	0	71022	71022	0	3	3
LRMP	Lymphoid-restricted membrane protein OS=Homo sapiens GN=LRMP PE=1 SV=3	0	313835	439369	0	2	6
NSMA3	Sphingomyelin phosphodiesterase 4 OS=Homo sapiens GN=SMPD4 PE=1 SV=2	0	94033	188066	0	2	4
DIDO1	Death-inducer obliterator 1 OS=Homo sapiens GN=DIDO1 PE=1 SV=5	0	736302	736302	0	2	2
NOP2	Probable 28S rRNA (cytosine(4447)-C(5))-methyltransferase OS=Homo sapiens GN=NOP2 PE=1 SV=2	0	179178	179178	0	2	2
NSUN2	tRNA (cytosine(34)-C(5))-methyltransferase OS=Homo sapiens GN=NSUN2 PE=1 SV=2	0	174428	174428	0	2	2
LIPA3	Liprin-alpha-3 OS=Homo sapiens GN=PPFIA3 PE=1 SV=3	0	133984	133984	0	2	2
DHC24	Delta(24)-sterol reductase OS=Homo sapiens GN=DHCR24 PE=1 SV=2	0	121606	121606	0	2	2
YETS4	YEATS domain-containing protein 4 OS=Homo sapiens GN=YEATS4 PE=1 SV=1	0	26540	26540	0	2	2
PARP1	Poly [ADP-ribose] polymerase 1 OS=Homo sapiens GN=PARP1 PE=1 SV=4	0	341433	227622	0	2	1
TASOR	Protein TASOR OS=Homo sapiens GN=FAM208A PE=1 SV=3	0	380906	190453	0	2	1
RBM15	Putative RNA-binding protein 15 OS=Homo sapiens GN=RBM15 PE=1 SV=2	0	322056	107352	0	2	1
RCC1	Regulator of chromosome condensation OS=Homo sapiens GN=RCC1 PE=1 SV=1	0	90794	56790	0	2	1
G3BP2	Ras GTPase-activating protein-binding protein 2 OS=Homo sapiens GN=G3BP2 PE=1 SV=2	0	108290	54145	0	2	1
MOB2	MOB kinase activator 2 OS=Homo sapiens GN=MOB2 PE=1 SV=1	0	54502	81753	0	1	4
PSA6	Proteasome subunit alpha type-6 OS=Homo sapiens GN=PSMA6 PE=1 SV=1	0	27838	55676	0	1	3
TUT4	Terminal uridylyltransferase 4 OS=Homo sapiens GN=ZCCHC11 PE=1 SV=3	0	188014	376028	0	1	2
PSB5	Proteasome subunit beta type-5 OS=Homo sapiens GN=PSMB5 PE=1 SV=3	0	28633	57266	0	1	2
CISD3	CDGSH iron-sulfur domain-containing protein 3, mitochondrial OS=Homo sapiens GN=CISD3 PE=1 SV=1	0	14549	43647	0	1	2
PI4KA	Phosphatidylinositol 4-kinase alpha OS=Homo sapiens GN=PI4KA PE=1 SV=4	0	239244	239244	0	1	1
PLCG2	1-phosphatidylinositol 4,5-bisphosphate phosphodiesterase gamma-2 OS=Homo sapiens GN=PLCG2 PE=1 SV=4	0	148974	148974	0	1	1
KBTB3	Kelch repeat and BTB domain-containing protein 3 OS=Homo sapiens GN=KBTBD3 PE=2 SV=2	0	141550	141550	0	1	1
WAPL	Wings apart-like protein homolog OS=Homo sapiens GN=WAPL PE=1 SV=1	0	134516	134516	0	1	1
KIBRA	Protein KIBRA OS=Homo sapiens GN=WWC1 PE=1 SV=1	0	126022	126022	0	1	1
SMRC1	SWI/SNF complex subunit SMARCC1 OS=Homo sapiens GN=SMARCC1 PE=1 SV=3	0	123303	123303	0	1	1
CAZA1	F-actin-capping protein subunit alpha-1 OS=Homo sapiens GN=CAPZA1 PE=1 SV=3	0	99219	99219	0	1	1
CC138	Coiled-coil domain-containing protein 138 OS=Homo sapiens GN=CCDC138 PE=1 SV=1	0	76912	76912	0	1	1
CPSF6	Cleavage and polyadenylation specificity factor subunit 6 OS=Homo sapiens GN=CPSF6 PE=1 SV=2	0	59344	59344	0	1	1
LAG3	Lymphocyte activation gene 3 protein OS=Homo sapiens GN=LAG3 PE=1 SV=5	0	57869	57869	0	1	1
DNJC7	DnaJ homolog subfamily C member 7 OS=Homo sapiens GN=DNAJC7 PE=1 SV=2	0	57203	57203	0	1	1
CDK9	Cyclin-dependent kinase 9 OS=Homo sapiens GN=CDK9 PE=1 SV=3	0	86298	43149	0	1	1
TRABD	TraB domain-containing protein OS=Homo sapiens GN=TRABD PE=1 SV=1	0	42636	42636	0	1	1
CY1	Cytochrome c1, heme protein, mitochondrial OS=Homo sapiens GN=CYC1 PE=1 SV=3	0	35741	35741	0	1	1
MYL6	Myosin light polypeptide 6 OS=Homo sapiens GN=MYL6 PE=1 SV=2	0	34180	34180	0	1	1
ZCCHL	Zinc finger CCCH-type antiviral protein 1-like OS=Homo sapiens GN=ZC3HAV1L PE=1 SV=2	0	33967	33967	0	1	1
MTCH2	Mitochondrial carrier homolog 2 OS=Homo sapiens GN=MTCH2 PE=1 SV=1	0	33936	33936	0	1	1
TEF	Thyrotroph embryonic factor OS=Homo sapiens GN=TEF PE=1 SV=3	0	33341	33341	0	1	1
ORNT1	Mitochondrial ornithine transporter 1 OS=Homo sapiens GN=SLC25A15 PE=1 SV=1	0	33228	33228	0	1	1
CYBP	Calcyclin-binding protein OS=Homo sapiens GN=CACYBP PE=1 SV=2	0	26308	26308	0	1	1
RFLB	Refilin-B OS=Homo sapiens GN=RFLNB PE=1 SV=1	0	23210	23210	0	1	1
SPCS3	Signal peptidase complex subunit 3 OS=Homo sapiens GN=SPCS3 PE=1 SV=1	0	20358	20358	0	1	1
TM263	Transmembrane protein 263 OS=Homo sapiens GN=TMEM263 PE=1 SV=1	0	11741	11741	0	1	1
H2A1D	Histone H2A type 1-D OS=Homo sapiens GN=HIST1H2AD PE=1 SV=2	0	0	14099	0	0	19
H2B3B	Histone H2B type 3-B OS=Homo sapiens GN=HIST3H2BB PE=1 SV=3	0	0	13900	0	0	18
MYH9	Myosin-9 OS=Homo sapiens GN=MYH9 PE=1 SV=4	0	0	455292	0	0	9
VDAC2	Voltage-dependent anion-selective channel protein 2 OS=Homo sapiens GN=VDAC2 PE=1 SV=2	0	0	128240	0	0	9
CAPZB	F-actin-capping protein subunit beta OS=Homo sapiens GN=CAPZB PE=1 SV=4	0	0	126464	0	0	8
SPIN1	Spindlin-1 OS=Homo sapiens GN=SPIN1 PE=1 SV=3	0	0	59392	0	0	8
STK36	Serine/threonine-protein kinase 36 OS=Homo sapiens GN=STK36 PE=1 SV=2	0	0	874368	0	0	7
SPTN1	Spectrin alpha chain, non-erythrocytic 1 OS=Homo sapiens GN=SPTAN1 PE=1 SV=3	0	0	855489	0	0	7
TRAF4	TNF receptor-associated factor 4 OS=Homo sapiens GN=TRAF4 PE=1 SV=1	0	0	386526	0	0	7
KHDR1	KH domain-containing, RNA-binding, signal transduction-associated protein 1 OS=Homo sapiens GN=KHDRBS1 PE=1 SV=1	0	0	193244	0	0	7
NXF1	Nuclear RNA export factor 1 OS=Homo sapiens GN=NXF1 PE=1 SV=1	0	0	141304	0	0	7
SRSF7	Serine/arginine-rich splicing factor 7 OS=Homo sapiens GN=SRSF7 PE=1 SV=1	0	0	137890	0	0	7
ATPG	ATP synthase subunit gamma, mitochondrial OS=Homo sapiens GN=ATP5C1 PE=1 SV=1	0	0	33032	0	0	7
ARPC2	Actin-related protein 2/3 complex subunit 2 OS=Homo sapiens GN=ARPC2 PE=1 SV=1	0	0	68852	0	0	6
EPIPL	Epiplakin OS=Homo sapiens GN=EPPK1 PE=1 SV=2	0	0	1115348	0	0	5
EBP2	Probable rRNA-processing protein EBP2 OS=Homo sapiens GN=EBNA1BP2 PE=1 SV=2	0	0	69774	0	0	5
DESP	Desmoplakin OS=Homo sapiens GN=DSP PE=1 SV=3	0	0	1002063	0	0	4
STK38	Serine/threonine-protein kinase 38 OS=Homo sapiens GN=STK38 PE=1 SV=1	0	0	163494	0	0	4
VDAC1	Voltage-dependent anion-selective channel protein 1 OS=Homo sapiens GN=VDAC1 PE=1 SV=2	0	0	92604	0	0	4
GHC1	Mitochondrial glutamate carrier 1 OS=Homo sapiens GN=SLC25A22 PE=1 SV=1	0	0	69808	0	0	4
DX39A	ATP-dependent RNA helicase DDX39A OS=Homo sapiens GN=DDX39A PE=1 SV=2	0	0	49611	0	0	4
HSPB1	Heat shock protein beta-1 OS=Homo sapiens GN=HSPB1 PE=1 SV=2	0	0	45652	0	0	4
ITPR1	Inositol 1,4,5-trisphosphate receptor type 1 OS=Homo sapiens GN=ITPR1 PE=1 SV=3	0	0	634302	0	0	3
SPTB2	Spectrin beta chain, non-erythrocytic 1 OS=Homo sapiens GN=SPTBN1 PE=1 SV=2	0	0	550474	0	0	3
ROS1	Proto-oncogene tyrosine-protein kinase ROS OS=Homo sapiens GN=ROS1 PE=1 SV=3	0	0	533082	0	0	3
SMCA4	Transcription activator BRG1 OS=Homo sapiens GN=SMARCA4 PE=1 SV=2	0	0	370200	0	0	3
CPSF5	Cleavage and polyadenylation specificity factor subunit 5 OS=Homo sapiens GN=NUDT21 PE=1 SV=1	0	0	52536	0	0	3
1433B	14-3-3 protein beta/alpha OS=Homo sapiens GN=YWHAB PE=1 SV=3	0	0	28179	0	0	3
APOB	Apolipoprotein B-100 OS=Homo sapiens GN=APOB PE=1 SV=2	0	0	516651	0	0	2
DYHC2	Cytoplasmic dynein 2 heavy chain 1 OS=Homo sapiens GN=DYNC2H1 PE=1 SV=4	0	0	495790	0	0	2
CASPC	Inactive caspase-12 OS=Homo sapiens GN=CASP12 PE=2 SV=2	0	0	234750	0	0	2
SMHD1	Structural maintenance of chromosomes flexible hinge domain-containing protein 1 OS=Homo sapiens GN=SMCHD1 PE=1 SV=2	0	0	227942	0	0	2
DHX15	Pre-mRNA-splicing factor ATP-dependent RNA helicase DHX15 OS=Homo sapiens GN=DHX15 PE=1 SV=2	0	0	183346	0	0	2
NU160	Nuclear pore complex protein Nup160 OS=Homo sapiens GN=NUP160 PE=1 SV=3	0	0	164355	0	0	2
SSRP1	FACT complex subunit SSRP1 OS=Homo sapiens GN=SSRP1 PE=1 SV=1	0	0	162734	0	0	2
STT3A	Dolichyl-diphosphooligosaccharide--protein glycosyltransferase subunit STT3A OS=Homo sapiens GN=STT3A PE=1 SV=2	0	0	162208	0	0	2
FLII	Protein flightless-1 homolog OS=Homo sapiens GN=FLII PE=1 SV=2	0	0	146142	0	0	2
KDM8	Lysine-specific demethylase 8 OS=Homo sapiens GN=KDM8 PE=1 SV=1	0	0	143601	0	0	2
TOM70	Mitochondrial import receptor subunit TOM70 OS=Homo sapiens GN=TOMM70 PE=1 SV=1	0	0	136192	0	0	2
IMA1	Importin subunit alpha-1 OS=Homo sapiens GN=KPNA2 PE=1 SV=1	0	0	116336	0	0	2
CCD39	Coiled-coil domain-containing protein 39 OS=Homo sapiens GN=CCDC39 PE=2 SV=3	0	0	110346	0	0	2
EIF3E	Eukaryotic translation initiation factor 3 subunit E OS=Homo sapiens GN=EIF3E PE=1 SV=1	0	0	105174	0	0	2
HNRH1	Heterogeneous nuclear ribonucleoprotein H OS=Homo sapiens GN=HNRNPH1 PE=1 SV=4	0	0	98968	0	0	2
PRS7	26S protease regulatory subunit 7 OS=Homo sapiens GN=PSMC2 PE=1 SV=3	0	0	98004	0	0	2
ING3	Inhibitor of growth protein 3 OS=Homo sapiens GN=ING3 PE=1 SV=2	0	0	94452	0	0	2
KANK2	KN motif and ankyrin repeat domain-containing protein 2 OS=Homo sapiens GN=KANK2 PE=1 SV=1	0	0	91916	0	0	2
TMOD3	Tropomodulin-3 OS=Homo sapiens GN=TMOD3 PE=1 SV=1	0	0	79482	0	0	2
TM214	Transmembrane protein 214 OS=Homo sapiens GN=TMEM214 PE=1 SV=2	0	0	77957	0	0	2
ZFP37	Zinc finger protein 37 homolog OS=Homo sapiens GN=ZFP37 PE=2 SV=3	0	0	73103	0	0	2
SFXN1	Splicing factor, proline- and glutamine-rich OS=Homo sapiens GN=SFPQ PE=1 SV=2	0	0	71762	0	0	2
ILVBL	Acetolactate synthase-like protein OS=Homo sapiens GN=ILVBL PE=1 SV=2	0	0	68452	0	0	2
TRY3	Trypsin-3 OS=Homo sapiens GN=PRSS3 PE=1 SV=2	0	0	66612	0	0	2
TMX1	Thioredoxin-related transmembrane protein 1 OS=Homo sapiens GN=TMX1 PE=1 SV=1	0	0	64340	0	0	2
TRI27	Zinc finger protein RFP OS=Homo sapiens GN=TRIM27 PE=1 SV=1	0	0	59763	0	0	2
SPIN4	Spindlin-4 OS=Homo sapiens GN=SPIN4 PE=1 SV=1	0	0	57398	0	0	2
IF2GL	Putative eukaryotic translation initiation factor 2 subunit 3-like protein OS=Homo sapiens GN=EIF2S3L PE=5 SV=2	0	0	51766	0	0	2
RAB5C	Ras-related protein Rab-5C OS=Homo sapiens GN=RAB5C PE=1 SV=2	0	0	47392	0	0	2
RN3P1	Putative RRN3-like protein RRN3P1 OS=Homo sapiens GN=RRN3P1 PE=5 SV=1	0	0	35058	0	0	2
MRT4	mRNA turnover protein 4 homolog OS=Homo sapiens GN=MRTO4 PE=1 SV=2	0	0	27657	0	0	2
RPAB1	DNA-directed RNA polymerases I, II, and III subunit RPABC1 OS=Homo sapiens GN=POLR2E PE=1 SV=4	0	0	24650	0	0	2
FAT4	Protocadherin Fat 4 OS=Homo sapiens GN=FAT4 PE=1 SV=2	0	0	546285	0	0	1
HEAT1	HEAT repeat-containing protein 1 OS=Homo sapiens GN=HEATR1 PE=1 SV=3	0	0	488764	0	0	1
RHG21	Rho GTPase-activating protein 21 OS=Homo sapiens GN=ARHGAP21 PE=1 SV=1	0	0	437134	0	0	1
NU214	Nuclear pore complex protein Nup214 OS=Homo sapiens GN=NUP214 PE=1 SV=2	0	0	428460	0	0	1
VP13C	Vacuolar protein sorting-associated protein 13C OS=Homo sapiens GN=VPS13C PE=1 SV=1	0	0	424462	0	0	1
RENT1	Regulator of nonsense transcripts 1 OS=Homo sapiens GN=UPF1 PE=1 SV=2	0	0	376734	0	0	1
KI67	Proliferation marker protein Ki-67 OS=Homo sapiens GN=MKI67 PE=1 SV=2	0	0	360698	0	0	1
PCD16	Protocadherin-16 OS=Homo sapiens GN=DCHS1 PE=1 SV=1	0	0	346712	0	0	1
UBR5	E3 ubiquitin-protein ligase UBR5 OS=Homo sapiens GN=UBR5 PE=1 SV=2	0	0	312352	0	0	1
DMBT1	Deleted in malignant brain tumors 1 protein OS=Homo sapiens GN=DMBT1 PE=1 SV=2	0	0	268039	0	0	1
CAC1G	Voltage-dependent T-type calcium channel subunit alpha-1G OS=Homo sapiens GN=CACNA1G PE=1 SV=3	0	0	265440	0	0	1
MY18A	Unconventional myosin-XVIIIa OS=Homo sapiens GN=MYO18A PE=1 SV=3	0	0	234168	0	0	1
ABCD3	ATP-binding cassette sub-family D member 3 OS=Homo sapiens GN=ABCD3 PE=1 SV=1	0	0	227823	0	0	1
C8AP2	CASP8-associated protein 2 OS=Homo sapiens GN=CASP8AP2 PE=1 SV=1	0	0	224858	0	0	1
NOTC4	Neurogenic locus notch homolog protein 4 OS=Homo sapiens GN=NOTCH4 PE=1 SV=2	0	0	221398	0	0	1
DOCK5	Dedicator of cytokinesis protein 5 OS=Homo sapiens GN=DOCK5 PE=1 SV=3	0	0	216198	0	0	1
VWA8	von Willebrand factor A domain-containing protein 8 OS=Homo sapiens GN=VWA8 PE=1 SV=2	0	0	215716	0	0	1
PTPRF	Receptor-type tyrosine-protein phosphatase F OS=Homo sapiens GN=PTPRF PE=1 SV=2	0	0	213942	0	0	1
P210L	Nuclear pore membrane glycoprotein 210-like OS=Homo sapiens GN=NUP210L PE=2 SV=1	0	0	211668	0	0	1
ECM29	Proteasome-associated protein ECM29 homolog OS=Homo sapiens GN=ECM29 PE=1 SV=2	0	0	205985	0	0	1
ADGB	Androglobin OS=Homo sapiens GN=ADGB PE=2 SV=3	0	0	190677	0	0	1
HNRDL	Heterogeneous nuclear ribonucleoprotein D-like OS=Homo sapiens GN=HNRNPDL PE=1 SV=3	0	0	186320	0	0	1
COBA1	Collagen alpha-1(XI) chain OS=Homo sapiens GN=COL11A1 PE=1 SV=4	0	0	181581	0	0	1
ABLM1	Hydroxysteroid dehydrogenase-like protein 2 OS=Homo sapiens GN=HSDL2 PE=1 SV=1	0	0	179026	0	0	1
PPRC1	Peroxisome proliferator-activated receptor gamma coactivator-related protein 1 OS=Homo sapiens GN=PPRC1 PE=1 SV=1	0	0	178917	0	0	1
ZMYM4	Zinc finger MYM-type protein 4 OS=Homo sapiens GN=ZMYM4 PE=1 SV=1	0	0	176155	0	0	1
MRP1	Multidrug resistance-associated protein 1 OS=Homo sapiens GN=ABCC1 PE=1 SV=3	0	0	172907	0	0	1
CA167	Uncharacterized protein C1orf167 OS=Homo sapiens GN=C1orf167 PE=2 SV=2	0	0	164602	0	0	1
FGD5	FYVE, RhoGEF and PH domain-containing protein 5 OS=Homo sapiens GN=FGD5 PE=1 SV=3	0	0	161730	0	0	1
RIMS2	Regulating synaptic membrane exocytosis protein 2 OS=Homo sapiens GN=RIMS2 PE=1 SV=2	0	0	161216	0	0	1
H15	Histone H1.5 OS=Homo sapiens GN=HIST1H1B PE=1 SV=3	0	0	157962	0	0	1
PHLB1	Pleckstrin homology-like domain family B member 1 OS=Homo sapiens GN=PHLDB1 PE=1 SV=1	0	0	152038	0	0	1
M3K19	Mitogen-activated protein kinase kinase kinase 19 OS=Homo sapiens GN=MAP3K19 PE=2 SV=1	0	0	151982	0	0	1
ASTN1	Astrotactin-1 OS=Homo sapiens GN=ASTN1 PE=2 SV=3	0	0	147614	0	0	1
PEX1	Peroxisome biogenesis factor 1 OS=Homo sapiens GN=PEX1 PE=1 SV=1	0	0	143804	0	0	1
BCR	Breakpoint cluster region protein OS=Homo sapiens GN=BCR PE=1 SV=2	0	0	143756	0	0	1
STAG3	Cohesin subunit SA-3 OS=Homo sapiens GN=STAG3 PE=1 SV=2	0	0	140257	0	0	1
RFIP1	Rab11 family-interacting protein 1 OS=Homo sapiens GN=RAB11FIP1 PE=1 SV=3	0	0	137482	0	0	1
OVOS1	Ovostatin homolog 1 OS=Homo sapiens GN=OVOS1 PE=2 SV=2	0	0	136238	0	0	1
EHMT2	Histone-lysine N-methyltransferase EHMT2 OS=Homo sapiens GN=EHMT2 PE=1 SV=3	0	0	134682	0	0	1
FND3A	Fibronectin type-III domain-containing protein 3A OS=Homo sapiens GN=FNDC3A PE=1 SV=4	0	0	133763	0	0	1
FA65A	Protein FAM65A OS=Homo sapiens GN=FAM65A PE=1 SV=1	0	0	133423	0	0	1
DHX37	Probable ATP-dependent RNA helicase DHX37 OS=Homo sapiens GN=DHX37 PE=1 SV=1	0	0	130547	0	0	1
UBP8	Ubiquitin carboxyl-terminal hydrolase 8 OS=Homo sapiens GN=USP8 PE=1 SV=1	0	0	128413	0	0	1
P121A	Nuclear envelope pore membrane protein POM 121 OS=Homo sapiens GN=POM121 PE=1 SV=2	0	0	128098	0	0	1
IF2B3	Insulin-like growth factor 2 mRNA-binding protein 3 OS=Homo sapiens GN=IGF2BP3 PE=1 SV=2	0	0	128016	0	0	1
TEX2	Testis-expressed protein 2 OS=Homo sapiens GN=TEX2 PE=1 SV=2	0	0	125852	0	0	1
TRI33	E3 ubiquitin-protein ligase TRIM33 OS=Homo sapiens GN=TRIM33 PE=1 SV=3	0	0	124623	0	0	1
ANS1A	Ankyrin repeat and SAM domain-containing protein 1A OS=Homo sapiens GN=ANKS1A PE=1 SV=4	0	0	124001	0	0	1
CH60	60 kDa heat shock protein, mitochondrial OS=Homo sapiens GN=HSPD1 PE=1 SV=2	0	0	122374	0	0	1
CAR10	Caspase recruitment domain-containing protein 10 OS=Homo sapiens GN=CARD10 PE=1 SV=2	0	0	117342	0	0	1
ABTB2	Histone H2A type 1-D OS=Homo sapiens GN=HIST1H2AD PE=1 SV=2	0	0	114724	0	0	1
DNLI3	DNA ligase 3 OS=Homo sapiens GN=LIG3 PE=1 SV=2	0	0	114317	0	0	1
GRIP2	Glutamate receptor-interacting protein 2 OS=Homo sapiens GN=GRIP2 PE=1 SV=3	0	0	113344	0	0	1
PUR2	Trifunctional purine biosynthetic protein adenosine-3 OS=Homo sapiens GN=GART PE=1 SV=1	0	0	108953	0	0	1
INT7	Integrator complex subunit 7 OS=Homo sapiens GN=INTS7 PE=1 SV=1	0	0	108021	0	0	1
EMIL1	EMILIN-1 OS=Homo sapiens GN=EMILIN1 PE=1 SV=2	0	0	107913	0	0	1
GALT5	Polypeptide N-acetylgalactosaminyltransferase 5 OS=Homo sapiens GN=GALNT5 PE=1 SV=1	0	0	107055	0	0	1
GBA2	Guanylate-binding protein 2 OS=Homo sapiens GN=GBP2 PE=1 SV=3	0	0	105892	0	0	1
CC186	Coiled-coil domain-containing protein 186 OS=Homo sapiens GN=CCDC186 PE=1 SV=2	0	0	104307	0	0	1
UN45A	Protein unc-45 homolog A OS=Homo sapiens GN=UNC45A PE=1 SV=1	0	0	104266	0	0	1
OGA	Protein O-GlcNAcase OS=Homo sapiens GN=MGEA5 PE=1 SV=2	0	0	103932	0	0	1
ODR4	Protein odr-4 homolog OS=Homo sapiens GN=ODR4 PE=1 SV=1	0	0	103396	0	0	1
VAV2	Guanine nucleotide exchange factor VAV2 OS=Homo sapiens GN=VAV2 PE=1 SV=2	0	0	102478	0	0	1
CNTRB	Centrobin OS=Homo sapiens GN=CNTROB PE=1 SV=1	0	0	101476	0	0	1
DSC1	Desmocollin-1 OS=Homo sapiens GN=DSC1 PE=1 SV=2	0	0	101406	0	0	1
Z512B	Zinc finger protein 512B OS=Homo sapiens GN=ZNF512B PE=1 SV=1	0	0	98742	0	0	1
AGO2	Protein argonaute-2 OS=Homo sapiens GN=AGO2 PE=1 SV=3	0	0	98400	0	0	1
AKAP1	A-kinase anchor protein 1, mitochondrial OS=Homo sapiens GN=AKAP1 PE=1 SV=1	0	0	98250	0	0	1
PIWL4	Piwi-like protein 4 OS=Homo sapiens GN=PIWIL4 PE=2 SV=2	0	0	97838	0	0	1
TTLL6	Tubulin polyglutamylase TTLL6 OS=Homo sapiens GN=TTLL6 PE=1 SV=2	0	0	97594	0	0	1
PRIC2	Prickle-like protein 2 OS=Homo sapiens GN=PRICKLE2 PE=1 SV=2	0	0	97549	0	0	1
MCM4	DNA replication licensing factor MCM4 OS=Homo sapiens GN=MCM4 PE=1 SV=5	0	0	97068	0	0	1
ABCB6	ATP-binding cassette sub-family B member 6, mitochondrial OS=Homo sapiens GN=ABCB6 PE=1 SV=1	0	0	94396	0	0	1
SL9A2	Sodium/hydrogen exchanger 2 OS=Homo sapiens GN=SLC9A2 PE=2 SV=1	0	0	92032	0	0	1
TP4AP	Short transient receptor potential channel 4-associated protein OS=Homo sapiens GN=TRPC4AP PE=1 SV=2	0	0	91763	0	0	1
KIFC2	Kinesin-like protein KIFC2 OS=Homo sapiens GN=KIFC2 PE=2 SV=1	0	0	90890	0	0	1
EMAL1	Echinoderm microtubule-associated protein-like 1 OS=Homo sapiens GN=EML1 PE=1 SV=3	0	0	90774	0	0	1
SE1L1	Protein sel-1 homolog 1 OS=Homo sapiens GN=SEL1L PE=1 SV=3	0	0	89212	0	0	1
SEC63	Translocation protein SEC63 homolog OS=Homo sapiens GN=SEC63 PE=1 SV=2	0	0	88341	0	0	1
ECE1	Endothelin-converting enzyme 1 OS=Homo sapiens GN=ECE1 PE=1 SV=2	0	0	87906	0	0	1
YMEL1	ATP-dependent zinc metalloprotease YME1L1 OS=Homo sapiens GN=YME1L1 PE=1 SV=2	0	0	86686	0	0	1
NASP	Nuclear autoantigenic sperm protein OS=Homo sapiens GN=NASP PE=1 SV=2	0	0	85471	0	0	1
FOXM1	Forkhead box protein M1 OS=Homo sapiens GN=FOXM1 PE=1 SV=3	0	0	84686	0	0	1
PLOD1	Procollagen-lysine,2-oxoglutarate 5-dioxygenase 1 OS=Homo sapiens GN=PLOD1 PE=1 SV=2	0	0	84068	0	0	1
SETB2	Histone-lysine N-methyltransferase SETDB2 OS=Homo sapiens GN=SETDB2 PE=1 SV=2	0	0	83553	0	0	1
ACOD	Acyl-CoA desaturase OS=Homo sapiens GN=SCD PE=1 SV=2	0	0	83334	0	0	1
DACT2	Dapper homolog 2 OS=Homo sapiens GN=DACT2 PE=2 SV=1	0	0	83276	0	0	1
LRFN1	Leucine-rich repeat and fibronectin type III domain-containing protein 1 OS=Homo sapiens GN=LRFN1 PE=1 SV=2	0	0	83236	0	0	1
RHBT1	Rho-related BTB domain-containing protein 1 OS=Homo sapiens GN=RHOBTB1 PE=2 SV=2	0	0	80507	0	0	1
TRFL	Lactotransferrin OS=Homo sapiens GN=LTF PE=1 SV=6	0	0	80014	0	0	1
CLPB	Caseinolytic peptidase B protein homolog OS=Homo sapiens GN=CLPB PE=1 SV=1	0	0	79193	0	0	1
MPP10	U3 small nucleolar ribonucleoprotein protein MPP10 OS=Homo sapiens GN=MPHOSPH10 PE=1 SV=2	0	0	78930	0	0	1
PRPF3	U4/U6 small nuclear ribonucleoprotein Prp3 OS=Homo sapiens GN=PRPF3 PE=1 SV=2	0	0	77652	0	0	1
GUAA	GMP synthase [glutamine-hydrolyzing] OS=Homo sapiens GN=GMPS PE=1 SV=1	0	0	77408	0	0	1
PP1G	Serine/threonine-protein phosphatase PP1-gamma catalytic subunit OS=Homo sapiens GN=PPP1CC PE=1 SV=1	0	0	75402	0	0	1
WDR5	WD repeat-containing protein 5 OS=Homo sapiens GN=WDR5 PE=1 SV=1	0	0	74272	0	0	1
SCMH1	Polycomb protein SCMH1 OS=Homo sapiens GN=SCMH1 PE=1 SV=1	0	0	74220	0	0	1
MMP24	Matrix metalloproteinase-24 OS=Homo sapiens GN=MMP24 PE=2 SV=1	0	0	73641	0	0	1
TECR	Very-long-chain enoyl-CoA reductase OS=Homo sapiens GN=TECR PE=1 SV=1	0	0	72820	0	0	1
E2AK1	Eukaryotic translation initiation factor 2-alpha kinase 1 OS=Homo sapiens GN=EIF2AK1 PE=1 SV=2	0	0	71632	0	0	1
RDH11	Retinol dehydrogenase 11 OS=Homo sapiens GN=RDH11 PE=1 SV=2	0	0	71526	0	0	1
ZSCA2	Zinc finger and SCAN domain-containing protein 2 OS=Homo sapiens GN=ZSCAN2 PE=2 SV=2	0	0	71271	0	0	1
RPN2	Dolichyl-diphosphooligosaccharide--protein glycosyltransferase subunit 2 OS=Homo sapiens GN=RPN2 PE=1 SV=3	0	0	69355	0	0	1
GBP2	Guanylate-binding protein 2 OS=Homo sapiens GN=GBP2 PE=1 SV=3	0	0	67680	0	0	1
KPRP	Keratinocyte proline-rich protein OS=Homo sapiens GN=KPRP PE=1 SV=1	0	0	67172	0	0	1
KPRP	Keratinocyte proline-rich protein OS=Homo sapiens GN=KPRP PE=1 SV=1	0	0	67172	0	0	1
I2BP1	Interferon regulatory factor 2-binding protein 1 OS=Homo sapiens GN=IRF2BP1 PE=1 SV=1	0	0	62561	0	0	1
CPSF4	Cleavage and polyadenylation specificity factor subunit 4 OS=Homo sapiens GN=CPSF4 PE=1 SV=1	0	0	62522	0	0	1
SNRPA	U1 small nuclear ribonucleoprotein A OS=Homo sapiens GN=SNRPA PE=1 SV=3	0	0	62518	0	0	1
ACATN	Acetyl-coenzyme A transporter 1 OS=Homo sapiens GN=SLC33A1 PE=1 SV=1	0	0	61383	0	0	1
UD2A1	UDP-glucuronosyltransferase 2A1 OS=Homo sapiens GN=UGT2A1 PE=1 SV=2	0	0	60400	0	0	1
CLIP3	CAP-Gly domain-containing linker protein 3 OS=Homo sapiens GN=CLIP3 PE=1 SV=3	0	0	60206	0	0	1
KAT5	Histone acetyltransferase KAT5 OS=Homo sapiens GN=KAT5 PE=1 SV=2	0	0	59286	0	0	1
PCNA	Proliferating cell nuclear antigen OS=Homo sapiens GN=PCNA PE=1 SV=1	0	0	58184	0	0	1
PDIA1	Protein disulfide-isomerase OS=Homo sapiens GN=P4HB PE=1 SV=3	0	0	57480	0	0	1
TRXR2	Thioredoxin reductase 2, mitochondrial OS=Homo sapiens GN=TXNRD2 PE=1 SV=3	0	0	57156	0	0	1
MKRN3	Probable E3 ubiquitin-protein ligase makorin-3 OS=Homo sapiens GN=MKRN3 PE=1 SV=1	0	0	56749	0	0	1
FA98A	Protein FAM98A OS=Homo sapiens GN=FAM98A PE=1 SV=1	0	0	55823	0	0	1
IFIT1	Interferon-induced protein with tetratricopeptide repeats 1 OS=Homo sapiens GN=IFIT1 PE=1 SV=2	0	0	55781	0	0	1
GLCTK	Glycerate kinase OS=Homo sapiens GN=GLYCTK PE=1 SV=1	0	0	55503	0	0	1
RGS6	Regulator of G-protein signaling 6 OS=Homo sapiens GN=RGS6 PE=1 SV=5	0	0	54731	0	0	1
CWC27	Peptidyl-prolyl cis-trans isomerase CWC27 homolog OS=Homo sapiens GN=CWC27 PE=1 SV=1	0	0	53985	0	0	1
SYWC	Tryptophan--tRNA ligase, cytoplasmic OS=Homo sapiens GN=WARS PE=1 SV=2	0	0	53474	0	0	1
BTNL3	Butyrophilin-like protein 3 OS=Homo sapiens GN=BTNL3 PE=2 SV=2	0	0	52788	0	0	1
LEG3	Galectin-3 OS=Homo sapiens GN=LGALS3 PE=1 SV=5	0	0	52386	0	0	1
CISY	Citrate synthase, mitochondrial OS=Homo sapiens GN=CS PE=1 SV=2	0	0	51908	0	0	1
GDIB	Rab GDP dissociation inhibitor beta OS=Homo sapiens GN=GDI2 PE=1 SV=2	0	0	51087	0	0	1
EED	Polycomb protein EED OS=Homo sapiens GN=EED PE=1 SV=2	0	0	50907	0	0	1
S39A7	Zinc transporter SLC39A7 OS=Homo sapiens GN=SLC39A7 PE=1 SV=2	0	0	50201	0	0	1
SEPT6	Septin-6 OS=Homo sapiens GN=SEPT6 PE=1 SV=4	0	0	50084	0	0	1
BYST	Bystin OS=Homo sapiens GN=BYSL PE=1 SV=3	0	0	49798	0	0	1
CARD8	Caspase recruitment domain-containing protein 8 OS=Homo sapiens GN=CARD8 PE=1 SV=1	0	0	49073	0	0	1
SOX11	Transcription factor SOX-11 OS=Homo sapiens GN=SOX11 PE=1 SV=2	0	0	46936	0	0	1
DNJA2	DnaJ homolog subfamily A member 2 OS=Homo sapiens GN=DNAJA2 PE=1 SV=1	0	0	46344	0	0	1
PRSR2	Proline and serine-rich protein 2 OS=Homo sapiens GN=PROSER2 PE=1 SV=2	0	0	46116	0	0	1
DNJA4	DnaJ homolog subfamily A member 4 OS=Homo sapiens GN=DNAJA4 PE=1 SV=1	0	0	45453	0	0	1
CATD	Cathepsin D OS=Homo sapiens GN=CTSD PE=1 SV=1	0	0	45037	0	0	1
FKBP8	Peptidyl-prolyl cis-trans isomerase FKBP8 OS=Homo sapiens GN=FKBP8 PE=1 SV=2	0	0	44990	0	0	1
GNAL	Guanine nucleotide-binding protein G(olf) subunit alpha OS=Homo sapiens GN=GNAL PE=1 SV=1	0	0	44794	0	0	1
SPB3	Serpin B3 OS=Homo sapiens GN=SERPINB3 PE=1 SV=2	0	0	44594	0	0	1
ILKAP	Integrin-linked kinase-associated serine/threonine phosphatase 2C OS=Homo sapiens GN=ILKAP PE=1 SV=1	0	0	43450	0	0	1
REEP5	Receptor expression-enhancing protein 5 OS=Homo sapiens GN=REEP5 PE=1 SV=3	0	0	43414	0	0	1
RFOX1	RNA binding protein fox-1 homolog 1 OS=Homo sapiens GN=RBFOX1 PE=1 SV=2	0	0	42872	0	0	1
TMOD1	Tropomodulin-1 OS=Homo sapiens GN=TMOD1 PE=1 SV=1	0	0	40658	0	0	1
NUD13	Nucleoside diphosphate-linked moiety X motif 13 OS=Homo sapiens GN=NUDT13 PE=2 SV=3	0	0	40290	0	0	1
SEH1	Nucleoporin SEH1 OS=Homo sapiens GN=SEH1L PE=1 SV=3	0	0	40137	0	0	1
BOP	Protein Bop OS=Homo sapiens GN=BOP PE=1 SV=1	0	0	39844	0	0	1
TNR6	Tumor necrosis factor receptor superfamily member 6 OS=Homo sapiens GN=FAS PE=1 SV=1	0	0	38905	0	0	1
NDE1	Nuclear distribution protein nudE homolog 1 OS=Homo sapiens GN=NDE1 PE=1 SV=2	0	0	38842	0	0	1
RPA43	DNA-directed RNA polymerase I subunit RPA43 OS=Homo sapiens GN=TWISTNB PE=1 SV=1	0	0	37922	0	0	1
TYW5	Ubiquitin carboxyl-terminal hydrolase 8 OS=Homo sapiens GN=USP8 PE=1 SV=1	0	0	36696	0	0	1
STYL1	Serine/threonine/tyrosine-interacting-like protein 1 OS=Homo sapiens GN=STYXL1 PE=2 SV=1	0	0	36308	0	0	1
H1FOO	Histone H1oo OS=Homo sapiens GN=H1FOO PE=2 SV=1	0	0	35792	0	0	1
TM165	Transmembrane protein 165 OS=Homo sapiens GN=TMEM165 PE=1 SV=1	0	0	35055	0	0	1
DHRS3	Short-chain dehydrogenase/reductase 3 OS=Homo sapiens GN=DHRS3 PE=1 SV=2	0	0	33926	0	0	1
SNAB	Beta-soluble NSF attachment protein OS=Homo sapiens GN=NAPB PE=1 SV=2	0	0	33878	0	0	1
P5CR1	Pyrroline-5-carboxylate reductase 1, mitochondrial OS=Homo sapiens GN=PYCR1 PE=1 SV=2	0	0	33568	0	0	1
SCRT2	Transcriptional repressor scratch 2 OS=Homo sapiens GN=SCRT2 PE=2 SV=3	0	0	33304	0	0	1
TM41B	Transmembrane protein 41B OS=Homo sapiens GN=TMEM41B PE=1 SV=1	0	0	32663	0	0	1
UCRIL	Putative cytochrome b-c1 complex subunit Rieske-like protein 1 OS=Homo sapiens GN=UQCRFS1P1 PE=5 SV=1	0	0	31081	0	0	1
CCHL	Cytochrome c-type heme lyase OS=Homo sapiens GN=HCCS PE=1 SV=1	0	0	30981	0	0	1
CLPP	ATP-dependent Clp protease proteolytic subunit, mitochondrial OS=Homo sapiens GN=CLPP PE=1 SV=1	0	0	30446	0	0	1
CAH3	Carbonic anhydrase 3 OS=Homo sapiens GN=CA3 PE=1 SV=3	0	0	29824	0	0	1
TIM29	Mitochondrial import inner membrane translocase subunit Tim29 OS=Homo sapiens GN=TIMM29 PE=1 SV=2	0	0	29500	0	0	1
TSN3	Tetraspanin-3 OS=Homo sapiens GN=TSPAN3 PE=2 SV=1	0	0	28797	0	0	1
PRDX3	Thioredoxin-dependent peroxide reductase, mitochondrial OS=Homo sapiens GN=PRDX3 PE=1 SV=3	0	0	28017	0	0	1
CASPE	Caspase-10 OS=Homo sapiens GN=CASP10 PE=1 SV=3	0	0	27947	0	0	1
KAD2	Adenylate kinase 2, mitochondrial OS=Homo sapiens GN=AK2 PE=1 SV=2	0	0	26689	0	0	1
RABL3	Rab-like protein 3 OS=Homo sapiens GN=RABL3 PE=1 SV=1	0	0	26578	0	0	1
TNF14	Tumor necrosis factor ligand superfamily member 14 OS=Homo sapiens GN=TNFSF14 PE=1 SV=2	0	0	26505	0	0	1
SPF27	Pre-mRNA-splicing factor SPF27 OS=Homo sapiens GN=BCAS2 PE=1 SV=1	0	0	26229	0	0	1
GSTM2	Glutathione S-transferase Mu 2 OS=Homo sapiens GN=GSTM2 PE=1 SV=2	0	0	25899	0	0	1
NFIP1	NEDD4 family-interacting protein 1 OS=Homo sapiens GN=NDFIP1 PE=1 SV=1	0	0	24997	0	0	1
TCAL4	Transcription elongation factor A protein-like 4 OS=Homo sapiens GN=TCEAL4 PE=1 SV=2	0	0	24746	0	0	1
THIO	Thioredoxin OS=Homo sapiens GN=TXN PE=1 SV=3	0	0	24030	0	0	1
CSF3	Granulocyte colony-stimulating factor OS=Homo sapiens GN=CSF3 PE=1 SV=1	0	0	22564	0	0	1
MIC26	MICOS complex subunit MIC26 OS=Homo sapiens GN=APOO PE=1 SV=1	0	0	22385	0	0	1
RBPMS	RNA-binding protein with multiple splicing OS=Homo sapiens GN=RBPMS PE=1 SV=1	0	0	21845	0	0	1
ITPA	Inosine triphosphate pyrophosphatase OS=Homo sapiens GN=ITPA PE=1 SV=2	0	0	21831	0	0	1
NAT14	N-acetyltransferase 14 OS=Homo sapiens GN=NAT14 PE=1 SV=1	0	0	21808	0	0	1
CENP1	Serine/arginine-rich splicing factor 6 OS=Homo sapiens GN=SRSF6 PE=1 SV=2	0	0	21153	0	0	1
RAP2A	Ras-related protein Rap-2a OS=Homo sapiens GN=RAP2A PE=1 SV=1	0	0	20830	0	0	1
MPV17	Protein Mpv17 OS=Homo sapiens GN=MPV17 PE=1 SV=1	0	0	19948	0	0	1
VMAC	Vimentin-type intermediate filament-associated coiled-coil protein OS=Homo sapiens GN=VMAC PE=2 SV=1	0	0	18394	0	0	1
PPIL1	Peptidyl-prolyl cis-trans isomerase-like 1 OS=Homo sapiens GN=PPIL1 PE=1 SV=1	0	0	18339	0	0	1
TAF12	Transcription initiation factor TFIID subunit 12 OS=Homo sapiens GN=TAF12 PE=1 SV=1	0	0	18027	0	0	1
NDUBB	Nuclear distribution protein nudE homolog 1 OS=Homo sapiens GN=NDE1 PE=1 SV=2	0	0	17363	0	0	1
CISD2	CDGSH iron-sulfur domain-containing protein 2 OS=Homo sapiens GN=CISD2 PE=1 SV=1	0	0	15497	0	0	1
YG046	Putative uncharacterized protein FLJ11871 OS=Homo sapiens PE=5 SV=1	0	0	14694	0	0	1
H2B1A	Histone H2B type 1-A OS=Homo sapiens GN=HIST1H2BA PE=1 SV=3	0	0	14159	0	0	1
S10A7	Protein S100-A7 OS=Homo sapiens GN=S100A7 PE=1 SV=4	0	0	11578	0	0	1
S10A8	Protein S100-A8 OS=Homo sapiens GN=S100A8 PE=1 SV=1	0	0	10885	0	0	1
IF4B	Eukaryotic translation initiation factor 4B OS=Homo sapiens GN=EIF4B PE=1 SV=2	0	553336	0	0	22	0
H2B1H	Histone H2B type 1-H OS=Homo sapiens GN=HIST1H2BH PE=1 SV=3	0	13884	0	0	22	0
H2A1H	Histone H2A type 1-H OS=Homo sapiens GN=HIST1H2AH PE=1 SV=3	0	13898	0	0	19	0
H13	Histone H1.3 OS=Homo sapiens GN=HIST1H1D PE=1 SV=2	0	67008	0	0	17	0
XRCC6	X-ray repair cross-complementing protein 6 OS=Homo sapiens GN=XRCC6 PE=1 SV=2	0	140168	0	0	6	0
FAS	Fatty acid synthase OS=Homo sapiens GN=FASN PE=1 SV=3	0	551754	0	0	5	0
YBOX3	Y-box-binding protein 3 OS=Homo sapiens GN=YBX3 PE=1 SV=4	0	40066	0	0	5	0
FILA	Filaggrin OS=Homo sapiens GN=FLG PE=1 SV=3	0	2175180	0	0	4	0
ROAA	Heterogeneous nuclear ribonucleoprotein A/B OS=Homo sapiens GN=HNRNPAB PE=1 SV=2	0	181580	0	0	4	0
IF2G	Eukaryotic translation initiation factor 2 subunit 3 OS=Homo sapiens GN=EIF2S3 PE=1 SV=3	0	103294	0	0	4	0
RALY	RNA-binding protein Raly OS=Homo sapiens GN=RALY PE=1 SV=1	0	65002	0	0	4	0
TBB4B	Tubulin beta-4B chain OS=Homo sapiens GN=TUBB4B PE=1 SV=1	0	50255	0	0	4	0
DYHC1	Cytoplasmic dynein 1 heavy chain 1 OS=Homo sapiens GN=DYNC1H1 PE=1 SV=5	0	1069618	0	0	3	0
SMC1A	Structural maintenance of chromosomes protein 1A OS=Homo sapiens GN=SMC1A PE=1 SV=2	0	287542	0	0	3	0
RNF17	RING finger protein 17 OS=Homo sapiens GN=RNF17 PE=1 SV=3	0	187205	0	0	3	0
PSMD3	26S proteasome non-ATPase regulatory subunit 3 OS=Homo sapiens GN=PSMD3 PE=1 SV=2	0	122108	0	0	3	0
ROA3	Heterogeneous nuclear ribonucleoprotein A3 OS=Homo sapiens GN=HNRNPA3 PE=1 SV=2	0	79598	0	0	3	0
1433G	14-3-3 protein gamma OS=Homo sapiens GN=YWHAG PE=1 SV=2	0	28456	0	0	3	0
PSB6	Proteasome subunit beta type-6 OS=Homo sapiens GN=PSMB6 PE=1 SV=4	0	25570	0	0	3	0
RAC2	Ras-related C3 botulinum toxin substrate 2 OS=Homo sapiens GN=RAC2 PE=1 SV=1	0	21814	0	0	3	0
ZN638	Zinc finger protein 638 OS=Homo sapiens GN=ZNF638 PE=1 SV=2	0	887656	0	0	2	0
SHRM3	Protein Shroom3 OS=Homo sapiens GN=SHROOM3 PE=1 SV=2	0	873284	0	0	2	0
BRCA2	Breast cancer type 2 susceptibility protein OS=Homo sapiens GN=BRCA2 PE=1 SV=3	0	776592	0	0	2	0
CHD6	Chromodomain-helicase-DNA-binding protein 6 OS=Homo sapiens GN=CHD6 PE=1 SV=4	0	308071	0	0	2	0
RBM6	RNA-binding protein 6 OS=Homo sapiens GN=RBM6 PE=1 SV=5	0	258384	0	0	2	0
KI13A	Kinesin-like protein KIF13A OS=Homo sapiens GN=KIF13A PE=1 SV=2	0	203836	0	0	2	0
WDR7	WD repeat-containing protein 7 OS=Homo sapiens GN=WDR7 PE=1 SV=2	0	166157	0	0	2	0
PO3F1	POU domain, class 3, transcription factor 1 OS=Homo sapiens GN=POU3F1 PE=2 SV=3	0	137088	0	0	2	0
S12A4	Solute carrier family 12 member 4 OS=Homo sapiens GN=SLC12A4 PE=1 SV=2	0	121712	0	0	2	0
MKL1	MKL/myocardin-like protein 1 OS=Homo sapiens GN=MKL1 PE=1 SV=1	0	99257	0	0	2	0
ARHGF	Rho guanine nucleotide exchange factor 15 OS=Homo sapiens GN=ARHGEF15 PE=1 SV=4	0	92852	0	0	2	0
ENPL	Endoplasmin OS=Homo sapiens GN=HSP90B1 PE=1 SV=1	0	92696	0	0	2	0
SEM3F	Semaphorin-3F OS=Homo sapiens GN=SEMA3F PE=2 SV=2	0	89523	0	0	2	0
FSCB	Fibrous sheath CABYR-binding protein OS=Homo sapiens GN=FSCB PE=2 SV=3	0	87903	0	0	2	0
ILF2	Interleukin enhancer-binding factor 2 OS=Homo sapiens GN=ILF2 PE=1 SV=2	0	86526	0	0	2	0
THA11	THAP domain-containing protein 11 OS=Homo sapiens GN=THAP11 PE=1 SV=2	0	69552	0	0	2	0
FBRL	rRNA 2'-O-methyltransferase fibrillarin OS=Homo sapiens GN=FBL PE=1 SV=2	0	67754	0	0	2	0
TRA2B	Transformer-2 protein homolog beta OS=Homo sapiens GN=TRA2B PE=1 SV=1	0	67520	0	0	2	0
P4HA3	Prolyl 4-hydroxylase subunit alpha-3 OS=Homo sapiens GN=P4HA3 PE=1 SV=1	0	61430	0	0	2	0
TCPH	T-complex protein 1 subunit eta OS=Homo sapiens GN=CCT7 PE=1 SV=2	0	59842	0	0	2	0
PLRG1	Pleiotropic regulator 1 OS=Homo sapiens GN=PLRG1 PE=1 SV=1	0	57500	0	0	2	0
RO52	E3 ubiquitin-protein ligase TRIM21 OS=Homo sapiens GN=TRIM21 PE=1 SV=1	0	55162	0	0	2	0
BPIB1	BPI fold-containing family B member 1 OS=Homo sapiens GN=BPIFB1 PE=1 SV=1	0	52580	0	0	2	0
ECHB	Trifunctional enzyme subunit beta, mitochondrial OS=Homo sapiens GN=HADHB PE=1 SV=3	0	51547	0	0	2	0
FA46A	Protein FAM46A OS=Homo sapiens GN=FAM46A PE=1 SV=2	0	50490	0	0	2	0
TFB2M	Dimethyladenosine transferase 2, mitochondrial OS=Homo sapiens GN=TFB2M PE=1 SV=1	0	45776	0	0	2	0
GNAI2	Guanine nucleotide-binding protein G(i) subunit alpha-2 OS=Homo sapiens GN=GNAI2 PE=1 SV=3	0	40995	0	0	2	0
CENPL	Centromere protein L OS=Homo sapiens GN=CENPL PE=1 SV=2	0	39486	0	0	2	0
SRSF2	Serine/arginine-rich splicing factor 2 OS=Homo sapiens GN=SRSF2 PE=1 SV=4	0	25461	0	0	2	0
RLP24	Probable ribosome biogenesis protein RLP24 OS=Homo sapiens GN=RSL24D1 PE=1 SV=1	0	19893	0	0	2	0
MGST1	Microsomal glutathione S-transferase 1 OS=Homo sapiens GN=MGST1 PE=1 SV=1	0	17644	0	0	2	0
SYNE1	Nesprin-1 OS=Homo sapiens GN=SYNE1 PE=1 SV=4	0	1017127	0	0	1	0
DYH2	Dynein heavy chain 2, axonemal OS=Homo sapiens GN=DNAH2 PE=2 SV=3	0	510796	0	0	1	0
DMD	Dystrophin OS=Homo sapiens GN=DMD PE=1 SV=3	0	428537	0	0	1	0
LAMA5	Laminin subunit alpha-5 OS=Homo sapiens GN=LAMA5 PE=1 SV=8	0	412023	0	0	1	0
SETD2	Histone-lysine N-methyltransferase SETD2 OS=Homo sapiens GN=SETD2 PE=1 SV=3	0	290440	0	0	1	0
NCOR2	Nuclear receptor corepressor 2 OS=Homo sapiens GN=NCOR2 PE=1 SV=2	0	275376	0	0	1	0
CNTRL	Centriolin OS=Homo sapiens GN=CNTRL PE=1 SV=2	0	269860	0	0	1	0
MEP50	Methylosome protein 50 OS=Homo sapiens GN=WDR77 PE=1 SV=1	0	262094	0	0	1	0
MDC1	Mediator of DNA damage checkpoint protein 1 OS=Homo sapiens GN=MDC1 PE=1 SV=3	0	227669	0	0	1	0
MYH7	Myosin-7 OS=Homo sapiens GN=MYH7 PE=1 SV=5	0	223757	0	0	1	0
NACAM	Nascent polypeptide-associated complex subunit alpha, muscle-specific form OS=Homo sapiens GN=NACA PE=1 SV=1	0	205979	0	0	1	0
SHPRH	E3 ubiquitin-protein ligase SHPRH OS=Homo sapiens GN=SHPRH PE=1 SV=2	0	195580	0	0	1	0
TIAM2	T-lymphoma invasion and metastasis-inducing protein 2 OS=Homo sapiens GN=TIAM2 PE=2 SV=4	0	191638	0	0	1	0
KIF14	Kinesin-like protein KIF14 OS=Homo sapiens GN=KIF14 PE=1 SV=1	0	187743	0	0	1	0
MRP1	Multidrug resistance-associated protein 1 OS=Homo sapiens GN=ABCC1 PE=1 SV=3	0	172907	0	0	1	0
BAZ1B	Tyrosine-protein kinase BAZ1B OS=Homo sapiens GN=BAZ1B PE=1 SV=2	0	172392	0	0	1	0
PKHH2	Pleckstrin homology domain-containing family H member 2 OS=Homo sapiens GN=PLEKHH2 PE=1 SV=2	0	169720	0	0	1	0
PLB1	Phospholipase B1, membrane-associated OS=Homo sapiens GN=PLB1 PE=1 SV=3	0	164859	0	0	1	0
A2MG	Alpha-2-macroglobulin OS=Homo sapiens GN=A2M PE=1 SV=3	0	164613	0	0	1	0
COMA1	Collagen alpha-1(XXII) chain OS=Homo sapiens GN=COL22A1 PE=2 SV=2	0	162072	0	0	1	0
HNRPD	Heterogeneous nuclear ribonucleoprotein D0 OS=Homo sapiens GN=HNRNPD PE=1 SV=1	0	154324	0	0	1	0
TCOF	Treacle protein OS=Homo sapiens GN=TCOF1 PE=1 SV=3	0	152243	0	0	1	0
JCAD	Junctional protein associated with coronary artery disease OS=Homo sapiens GN=KIAA1462 PE=1 SV=3	0	149343	0	0	1	0
PKHG2	Pleckstrin homology domain-containing family H member 2 OS=Homo sapiens GN=PLEKHH2 PE=1 SV=2	0	149246	0	0	1	0
EHMT1	Histone-lysine N-methyltransferase EHMT1 OS=Homo sapiens GN=EHMT1 PE=1 SV=4	0	144000	0	0	1	0
ULK4	Serine/threonine-protein kinase ULK4 OS=Homo sapiens GN=ULK4 PE=1 SV=2	0	143948	0	0	1	0
ALBU	Serum albumin OS=Homo sapiens GN=ALB PE=1 SV=2	0	142634	0	0	1	0
SCAP	Sterol regulatory element-binding protein cleavage-activating protein OS=Homo sapiens GN=SCAP PE=1 SV=4	0	141579	0	0	1	0
KIF4A	Chromosome-associated kinesin KIF4A OS=Homo sapiens GN=KIF4A PE=1 SV=3	0	141390	0	0	1	0
SCAF8	Protein SCAF8 OS=Homo sapiens GN=SCAF8 PE=1 SV=1	0	140775	0	0	1	0
LMNB2	Lamin-B2 OS=Homo sapiens GN=LMNB2 PE=1 SV=4	0	140040	0	0	1	0
XPO5	Exportin-5 OS=Homo sapiens GN=XPO5 PE=1 SV=1	0	138332	0	0	1	0
PCDH9	Protocadherin-9 OS=Homo sapiens GN=PCDH9 PE=1 SV=2	0	136722	0	0	1	0
COBL	Protein cordon-bleu OS=Homo sapiens GN=COBL PE=1 SV=2	0	136446	0	0	1	0
PCX4	Pecanex-like protein 4 OS=Homo sapiens GN=PCNX4 PE=1 SV=4	0	133756	0	0	1	0
SORC1	VPS10 domain-containing receptor SorCS1 OS=Homo sapiens GN=SORCS1 PE=1 SV=3	0	130694	0	0	1	0
NOL6	Nucleolar protein 6 OS=Homo sapiens GN=NOL6 PE=1 SV=2	0	128368	0	0	1	0
SRBP1	Sterol regulatory element-binding protein 1 OS=Homo sapiens GN=SREBF1 PE=1 SV=2	0	122625	0	0	1	0
TNG6	Transport and Golgi organization protein 6 homolog OS=Homo sapiens GN=TANGO6 PE=1 SV=2	0	122211	0	0	1	0
GLYR1	Putative oxidoreductase GLYR1 OS=Homo sapiens GN=GLYR1 PE=1 SV=3	0	122176	0	0	1	0
RBL1	Retinoblastoma-like protein 1 OS=Homo sapiens GN=RBL1 PE=1 SV=3	0	122138	0	0	1	0
RB12B	RNA-binding protein 12B OS=Homo sapiens GN=RBM12B PE=1 SV=2	0	118372	0	0	1	0
PSPC1	Paraspeckle component 1 OS=Homo sapiens GN=PSPC1 PE=1 SV=1	0	117640	0	0	1	0
RTCB	tRNA-splicing ligase RtcB homolog OS=Homo sapiens GN=RTCB PE=1 SV=1	0	111376	0	0	1	0
AINX	Alpha-internexin OS=Homo sapiens GN=INA PE=1 SV=2	0	111056	0	0	1	0
DHCR7	7-dehydrocholesterol reductase OS=Homo sapiens GN=DHCR7 PE=1 SV=1	0	110390	0	0	1	0
PI5PA	Phosphatidylinositol 4,5-bisphosphate 5-phosphatase A OS=Homo sapiens GN=INPP5J PE=1 SV=3	0	107586	0	0	1	0
PMS1	PMS1 protein homolog 1 OS=Homo sapiens GN=PMS1 PE=1 SV=1	0	106619	0	0	1	0
VPS39	Vam6/Vps39-like protein OS=Homo sapiens GN=VPS39 PE=1 SV=2	0	102885	0	0	1	0
ESYT3	Extended synaptotagmin-3 OS=Homo sapiens GN=ESYT3 PE=1 SV=1	0	101170	0	0	1	0
ERAL1	GTPase Era, mitochondrial OS=Homo sapiens GN=ERAL1 PE=1 SV=2	0	97666	0	0	1	0
SREC2	Scavenger receptor class F member 2 OS=Homo sapiens GN=SCARF2 PE=1 SV=4	0	96980	0	0	1	0
PAIRB	Plasminogen activator inhibitor 1 RNA-binding protein OS=Homo sapiens GN=SERBP1 PE=1 SV=2	0	89990	0	0	1	0
CUL3	Cullin-3 OS=Homo sapiens GN=CUL3 PE=1 SV=2	0	89444	0	0	1	0
ACAP2	Arf-GAP with coiled-coil, ANK repeat and PH domain-containing protein 2 OS=Homo sapiens GN=ACAP2 PE=1 SV=3	0	88943	0	0	1	0
PPR21	Protein phosphatase 1 regulatory subunit 21 OS=Homo sapiens GN=PPP1R21 PE=1 SV=1	0	88773	0	0	1	0
IF16	Eukaryotic translation initiation factor 6 OS=Homo sapiens GN=EIF6 PE=1 SV=1	0	88656	0	0	1	0
PNPT1	Polyribonucleotide nucleotidyltransferase 1, mitochondrial OS=Homo sapiens GN=PNPT1 PE=1 SV=2	0	86524	0	0	1	0
HTSF1	HIV Tat-specific factor 1 OS=Homo sapiens GN=HTATSF1 PE=1 SV=1	0	86371	0	0	1	0
BASI	Basigin OS=Homo sapiens GN=BSG PE=1 SV=2	0	85146	0	0	1	0
TDIF2	Deoxynucleotidyltransferase terminal-interacting protein 2 OS=Homo sapiens GN=DNTTIP2 PE=1 SV=2	0	84817	0	0	1	0
LETM1	LETM1 and EF-hand domain-containing protein 1, mitochondrial OS=Homo sapiens GN=LETM1 PE=1 SV=1	0	83986	0	0	1	0
HPS6	Hermansky-Pudlak syndrome 6 protein OS=Homo sapiens GN=HPS6 PE=1 SV=1	0	83721	0	0	1	0
ZNF12	Zinc finger protein 12 OS=Homo sapiens GN=ZNF12 PE=1 SV=3	0	83658	0	0	1	0
ABCD1	ATP-binding cassette sub-family D member 1 OS=Homo sapiens GN=ABCD1 PE=1 SV=2	0	83398	0	0	1	0
SV2C	Synaptic vesicle glycoprotein 2C OS=Homo sapiens GN=SV2C PE=1 SV=1	0	83315	0	0	1	0
RCL1	RNA 3'-terminal phosphate cyclase-like protein OS=Homo sapiens GN=RCL1 PE=1 SV=3	0	82546	0	0	1	0
RRS1	Ribosome biogenesis regulatory protein homolog OS=Homo sapiens GN=RRS1 PE=1 SV=2	0	82450	0	0	1	0
LRRF2	Leucine-rich repeat flightless-interacting protein 2 OS=Homo sapiens GN=LRRFIP2 PE=1 SV=1	0	82349	0	0	1	0
ZRAN1	Ubiquitin thioesterase ZRANB1 OS=Homo sapiens GN=ZRANB1 PE=1 SV=2	0	82341	0	0	1	0
CD44	CD44 antigen OS=Homo sapiens GN=CD44 PE=1 SV=3	0	82001	0	0	1	0
S6A17	Sodium-dependent neutral amino acid transporter SLC6A17 OS=Homo sapiens GN=SLC6A17 PE=1 SV=3	0	81747	0	0	1	0
TWF1	Twinfilin-1 OS=Homo sapiens GN=TWF1 PE=1 SV=3	0	80858	0	0	1	0
BBS2	Bardet-Biedl syndrome 2 protein OS=Homo sapiens GN=BBS2 PE=1 SV=1	0	80448	0	0	1	0
TIM50	Mitochondrial import inner membrane translocase subunit TIM50 OS=Homo sapiens GN=TIMM50 PE=1 SV=2	0	79700	0	0	1	0
TT39B	Tetratricopeptide repeat protein 39B OS=Homo sapiens GN=TTC39B PE=1 SV=4	0	77876	0	0	1	0
CEAM5	Carcinoembryonic antigen-related cell adhesion molecule 5 OS=Homo sapiens GN=CEACAM5 PE=1 SV=3	0	77489	0	0	1	0
TMCO3	Transmembrane and coiled-coil domain-containing protein 3 OS=Homo sapiens GN=TMCO3 PE=1 SV=1	0	76063	0	0	1	0
STRBP	Spermatid perinuclear RNA-binding protein OS=Homo sapiens GN=STRBP PE=1 SV=1	0	74290	0	0	1	0
SDHA	Succinate dehydrogenase [ubiquinone] flavoprotein subunit, mitochondrial OS=Homo sapiens GN=SDHA PE=1 SV=2	0	73672	0	0	1	0
ASND1	Asparagine synthetase domain-containing protein 1 OS=Homo sapiens GN=ASNSD1 PE=2 SV=2	0	72832	0	0	1	0
FMR1	Synaptic functional regulator FMR1 OS=Homo sapiens GN=FMR1 PE=1 SV=1	0	71473	0	0	1	0
TRI47	Tripartite motif-containing protein 47 OS=Homo sapiens GN=TRIM47 PE=1 SV=2	0	70970	0	0	1	0
DBF4B	Protein DBF4 homolog B OS=Homo sapiens GN=DBF4B PE=1 SV=1	0	68568	0	0	1	0
LRFN4	Leucine-rich repeat and fibronectin type-III domain-containing protein 4 OS=Homo sapiens GN=LRFN4 PE=1 SV=1	0	67731	0	0	1	0
APC7	Anaphase-promoting complex subunit 7 OS=Homo sapiens GN=ANAPC7 PE=1 SV=4	0	67440	0	0	1	0
TNR8	Tumor necrosis factor receptor superfamily member 8 OS=Homo sapiens GN=TNFRSF8 PE=1 SV=1	0	65929	0	0	1	0
HIRP3	HIRA-interacting protein 3 OS=Homo sapiens GN=HIRIP3 PE=1 SV=3	0	62262	0	0	1	0
ECM1	Extracellular matrix protein 1 OS=Homo sapiens GN=ECM1 PE=1 SV=2	0	62232	0	0	1	0
DHE4	Glutamate dehydrogenase 2, mitochondrial OS=Homo sapiens GN=GLUD2 PE=1 SV=2	0	61738	0	0	1	0
EAA4	Excitatory amino acid transporter 4 OS=Homo sapiens GN=SLC1A6 PE=2 SV=1	0	61640	0	0	1	0
ZN775	RNA-binding protein 12B OS=Homo sapiens GN=RBM12B PE=1 SV=2	0	61310	0	0	1	0
HEXA	Beta-hexosaminidase subunit alpha OS=Homo sapiens GN=HEXA PE=1 SV=2	0	61120	0	0	1	0
CP27A	Sterol 26-hydroxylase, mitochondrial OS=Homo sapiens GN=CYP27A1 PE=1 SV=1	0	60595	0	0	1	0
PPM1G	Protein phosphatase 1G OS=Homo sapiens GN=PPM1G PE=1 SV=1	0	59919	0	0	1	0
YM012	Uncharacterized protein DKFZp434B061 OS=Homo sapiens PE=2 SV=2	0	59432	0	0	1	0
FANCE	Fanconi anemia group E protein OS=Homo sapiens GN=FANCE PE=1 SV=1	0	59415	0	0	1	0
PODXL	Podocalyxin OS=Homo sapiens GN=PODXL PE=1 SV=2	0	59055	0	0	1	0
IMA3	Importin subunit alpha-3 OS=Homo sapiens GN=KPNA4 PE=1 SV=1	0	58364	0	0	1	0
JERKY	Jerky protein homolog OS=Homo sapiens GN=JRK PE=1 SV=2	0	57993	0	0	1	0
RIPK3	Receptor-interacting serine/threonine-protein kinase 3 OS=Homo sapiens GN=RIPK3 PE=1 SV=2	0	57364	0	0	1	0
PDIA3	Protein disulfide-isomerase A3 OS=Homo sapiens GN=PDIA3 PE=1 SV=4	0	57146	0	0	1	0
FBXL7	F-box/LRR-repeat protein 7 OS=Homo sapiens GN=FBXL7 PE=2 SV=1	0	56250	0	0	1	0
GTR7	Solute carrier family 2, facilitated glucose transporter member 7 OS=Homo sapiens GN=SLC2A7 PE=2 SV=2	0	56148	0	0	1	0
LRC24	Leucine-rich repeat-containing protein 24 OS=Homo sapiens GN=LRRC24 PE=2 SV=2	0	56021	0	0	1	0
MUC13	Mucin-13 OS=Homo sapiens GN=MUC13 PE=1 SV=3	0	55710	0	0	1	0
ZN622	Zinc finger protein 622 OS=Homo sapiens GN=ZNF622 PE=1 SV=1	0	54808	0	0	1	0
ZN610	Zinc finger protein 610 OS=Homo sapiens GN=ZNF610 PE=2 SV=2	0	54709	0	0	1	0
RPA49	DNA-directed RNA polymerase I subunit RPA49 OS=Homo sapiens GN=POLR1E PE=1 SV=2	0	54441	0	0	1	0
HCLS1	Hematopoietic lineage cell-specific protein OS=Homo sapiens GN=HCLS1 PE=1 SV=3	0	54095	0	0	1	0
NEP1	Ribosomal RNA small subunit methyltransferase NEP1 OS=Homo sapiens GN=EMG1 PE=1 SV=4	0	53862	0	0	1	0
SPTC1	Serine palmitoyltransferase 1 OS=Homo sapiens GN=SPTLC1 PE=1 SV=1	0	53281	0	0	1	0
TRI15	Tripartite motif-containing protein 15 OS=Homo sapiens GN=TRIM15 PE=1 SV=1	0	53106	0	0	1	0
TM109	Transmembrane protein 109 OS=Homo sapiens GN=TMEM109 PE=1 SV=1	0	52388	0	0	1	0
KCC4	Calcium/calmodulin-dependent protein kinase type IV OS=Homo sapiens GN=CAMK4 PE=1 SV=1	0	52349	0	0	1	0
NR1I2	Nuclear receptor subfamily 1 group I member 2 OS=Homo sapiens GN=NR1I2 PE=1 SV=1	0	50641	0	0	1	0
TBB2A	Tubulin beta-2A chain OS=Homo sapiens GN=TUBB2A PE=1 SV=1	0	50274	0	0	1	0
ADA2C	Alpha-2C adrenergic receptor OS=Homo sapiens GN=ADRA2C PE=2 SV=2	0	50175	0	0	1	0
MOT4	Monocarboxylate transporter 4 OS=Homo sapiens GN=SLC16A3 PE=1 SV=1	0	50064	0	0	1	0
ZBT25	Zinc finger and BTB domain-containing protein 25 OS=Homo sapiens GN=ZBTB25 PE=1 SV=2	0	49757	0	0	1	0
KPSH1	Serine/threonine-protein kinase H1 OS=Homo sapiens GN=PSKH1 PE=1 SV=4	0	48347	0	0	1	0
SMCE1	SWI/SNF-related matrix-associated actin-dependent regulator of chromatin subfamily E member 1 OS=Homo sapiens GN=SMARCE1 PE=1 SV=2	0	46678	0	0	1	0
CSN4	COP9 signalosome complex subunit 4 OS=Homo sapiens GN=COPS4 PE=1 SV=1	0	46525	0	0	1	0
LHX1	LIM/homeobox protein Lhx1 OS=Homo sapiens GN=LHX1 PE=2 SV=2	0	45692	0	0	1	0
LAMP1	Lysosome-associated membrane glycoprotein 1 OS=Homo sapiens GN=LAMP1 PE=1 SV=3	0	45367	0	0	1	0
SPF45	Splicing factor 45 OS=Homo sapiens GN=RBM17 PE=1 SV=1	0	45162	0	0	1	0
RAB1B	Ras-related protein Rab-1B OS=Homo sapiens GN=RAB1B PE=1 SV=1	0	44656	0	0	1	0
SF3B4	Splicing factor 3B subunit 4 OS=Homo sapiens GN=SF3B4 PE=1 SV=1	0	44414	0	0	1	0
RHOA	Transforming protein RhoA OS=Homo sapiens GN=RHOA PE=1 SV=1	0	44192	0	0	1	0
SHLB2	Endophilin-B2 OS=Homo sapiens GN=SH3GLB2 PE=1 SV=1	0	44175	0	0	1	0
KMT5A	N-lysine methyltransferase KMT5A OS=Homo sapiens GN=KMT5A PE=1 SV=3	0	43376	0	0	1	0
NIF3L	NIF3-like protein 1 OS=Homo sapiens GN=NIF3L1 PE=1 SV=2	0	42341	0	0	1	0
TIAR	Nucleolysin TIAR OS=Homo sapiens GN=TIAL1 PE=1 SV=1	0	41906	0	0	1	0
SURF6	Surfeit locus protein 6 OS=Homo sapiens GN=SURF6 PE=1 SV=3	0	41540	0	0	1	0
CAV1	Calnexin OS=Homo sapiens GN=CANX PE=1 SV=2	0	41260	0	0	1	0
RFC4	Replication factor C subunit 4 OS=Homo sapiens GN=RFC4 PE=1 SV=2	0	40170	0	0	1	0
EI24	Etoposide-induced protein 2.4 homolog OS=Homo sapiens GN=EI24 PE=1 SV=4	0	39225	0	0	1	0
RFC5	Replication factor C subunit 5 OS=Homo sapiens GN=RFC5 PE=1 SV=1	0	38757	0	0	1	0
BUB3	Mitotic checkpoint protein BUB3 OS=Homo sapiens GN=BUB3 PE=1 SV=1	0	37587	0	0	1	0
ALG5	Dolichyl-phosphate beta-glucosyltransferase OS=Homo sapiens GN=ALG5 PE=1 SV=1	0	37150	0	0	1	0
MDHM	Malate dehydrogenase, mitochondrial OS=Homo sapiens GN=MDH2 PE=1 SV=3	0	35937	0	0	1	0
APEX1	DNA-(apurinic or apyrimidinic site) lyase OS=Homo sapiens GN=APEX1 PE=1 SV=2	0	35931	0	0	1	0
O10K1	Olfactory receptor 10K1 OS=Homo sapiens GN=OR10K1 PE=2 SV=1	0	35626	0	0	1	0
SETLP	Protein SETSIP OS=Homo sapiens GN=SETSIP PE=1 SV=1	0	34861	0	0	1	0
PIM2	Serine/threonine-protein kinase pim-2 OS=Homo sapiens GN=PIM2 PE=1 SV=1	0	34625	0	0	1	0
SSBP	Single-stranded DNA-binding protein, mitochondrial OS=Homo sapiens GN=SSBP1 PE=1 SV=1	0	34498	0	0	1	0
MEDAG	Mesenteric estrogen-dependent adipogenesis protein OS=Homo sapiens GN=MEDAG PE=2 SV=1	0	34454	0	0	1	0
CROL2	Putative ciliary rootlet coiled-coil protein-like 2 protein OS=Homo sapiens GN=CROCCP3 PE=5 SV=1	0	33656	0	0	1	0
MBD3	Methyl-CpG-binding domain protein 3 OS=Homo sapiens GN=MBD3 PE=1 SV=1	0	33051	0	0	1	0
PTPS	6-pyruvoyl tetrahydrobiopterin synthase OS=Homo sapiens GN=PTS PE=1 SV=1	0	32978	0	0	1	0
MCATL	Mitochondrial basic amino acids transporter OS=Homo sapiens GN=SLC25A29 PE=1 SV=2	0	32498	0	0	1	0
FCGRB	High affinity immunoglobulin gamma Fc receptor IB OS=Homo sapiens GN=FCGR1B PE=2 SV=1	0	32497	0	0	1	0
F110A	Protein FAM110A OS=Homo sapiens GN=FAM110A PE=1 SV=1	0	31594	0	0	1	0
COQ4	Ubiquinone biosynthesis protein COQ4 homolog, mitochondrial OS=Homo sapiens GN=COQ4 PE=1 SV=3	0	29810	0	0	1	0
IFM1	Interferon-induced transmembrane protein 1 OS=Homo sapiens GN=IFITM1 PE=1 SV=3	0	28252	0	0	1	0
VENTX	Homeobox protein VENTX OS=Homo sapiens GN=VENTX PE=1 SV=1	0	27877	0	0	1	0
OTUB2	Ubiquitin thioesterase OTUB2 OS=Homo sapiens GN=OTUB2 PE=1 SV=2	0	27424	0	0	1	0
SMD2	Small nuclear ribonucleoprotein Sm D2 OS=Homo sapiens GN=SNRPD2 PE=1 SV=1	0	27264	0	0	1	0
RSLBA	Ras-like protein family member 11A OS=Homo sapiens GN=RASL11A PE=2 SV=1	0	27160	0	0	1	0
KV401	Immunoglobulin kappa variable 4-1 OS=Homo sapiens GN=IGKV4-1 PE=1 SV=1	0	26972	0	0	1	0
TMED7	Transmembrane emp24 domain-containing protein 7 OS=Homo sapiens GN=TMED7 PE=1 SV=2	0	25498	0	0	1	0
FAM3A	Protein FAM3A OS=Homo sapiens GN=FAM3A PE=1 SV=2	0	25364	0	0	1	0
EDAD	Ectodysplasin-A receptor-associated adapter protein OS=Homo sapiens GN=EDARADD PE=1 SV=3	0	25299	0	0	1	0
VTI1A	Vesicle transport through interaction with t-SNAREs homolog 1A OS=Homo sapiens GN=VTI1A PE=1 SV=2	0	25202	0	0	1	0
TRNP1	TMF-regulated nuclear protein 1 OS=Homo sapiens GN=TRNP1 PE=2 SV=2	0	23638	0	0	1	0
CFA20	Cilia- and flagella-associated protein 20 OS=Homo sapiens GN=CFAP20 PE=1 SV=1	0	22931	0	0	1	0
RASK	GTPase KRas OS=Homo sapiens GN=KRAS PE=1 SV=1	0	21927	0	0	1	0
NARR	Ras-related protein Rab-34, isoform NARR OS=Homo sapiens GN=RAB34 PE=1 SV=1	0	21106	0	0	1	0
TMM97	Transmembrane protein 97 OS=Homo sapiens GN=TMEM97 PE=1 SV=1	0	21005	0	0	1	0
IL1RA	Interleukin-1 receptor antagonist protein OS=Homo sapiens GN=IL1RN PE=1 SV=1	0	20384	0	0	1	0
HES3	Transcription factor HES-3 OS=Homo sapiens GN=HES3 PE=3 SV=1	0	20184	0	0	1	0
MYL9	Myosin regulatory light polypeptide 9 OS=Homo sapiens GN=MYL9 PE=1 SV=4	0	19871	0	0	1	0
PPIH	Peptidyl-prolyl cis-trans isomerase H OS=Homo sapiens GN=PPIH PE=1 SV=1	0	19481	0	0	1	0
YD022	Putative uncharacterized protein FLJ45721 OS=Homo sapiens PE=5 SV=2	0	18436	0	0	1	0
YK033	Putative uncharacterized protein FLJ41423 OS=Homo sapiens PE=5 SV=1	0	18294	0	0	1	0
RPP21	Ribonuclease P protein subunit p21 OS=Homo sapiens GN=RPP21 PE=1 SV=1	0	18015	0	0	1	0
PRAP1	Proline-rich acidic protein 1 OS=Homo sapiens GN=PRAP1 PE=1 SV=2	0	17197	0	0	1	0
RBM3	RNA-binding protein 3 OS=Homo sapiens GN=RBM3 PE=1 SV=1	0	17160	0	0	1	0
IF1AX	Eukaryotic translation initiation factor 1A, X-chromosomal OS=Homo sapiens GN=EIF1AX PE=1 SV=2	0	16564	0	0	1	0
ANFB	Natriuretic peptides B OS=Homo sapiens GN=NPPB PE=1 SV=1	0	14831	0	0	1	0
H2A1A	Histone H2A type 1-A OS=Homo sapiens GN=HIST1H2AA PE=1 SV=3	0	14225	0	0	1	0
ARF	Tumor suppressor ARF OS=Homo sapiens GN=CDKN2A PE=1 SV=2	0	14066	0	0	1	0
EMC6	ER membrane protein complex subunit 6 OS=Homo sapiens GN=EMC6 PE=1 SV=1	0	12067	0	0	1	0
LSM3	U6 snRNA-associated Sm-like protein LSm3 OS=Homo sapiens GN=LSM3 PE=1 SV=2	0	11838	0	0	1	0
LSM8	U6 snRNA-associated Sm-like protein LSm8 OS=Homo sapiens GN=LSM8 PE=1 SV=3	0	10396	0	0	1	0
IF4G1	Eukaryotic translation initiation factor 4 gamma 1 OS=Homo sapiens GN=EIF4G1 PE=1 SV=4	176124	352248	0	2	3	0
C1TM	Monofunctional C1-tetrahydrofolate synthase, mitochondrial OS=Homo sapiens GN=MTHFD1L PE=1 SV=1	106636	213272	0	3	4	0
DDX24	ATP-dependent RNA helicase DDX24 OS=Homo sapiens GN=DDX24 PE=1 SV=1	96899	193798	0	1	3	0
DDX23	Probable ATP-dependent RNA helicase DDX23 OS=Homo sapiens GN=DDX23 PE=1 SV=3	95866	191732	0	1	3	0
SNUT1	U4/U6.U5 tri-snRNP-associated protein 1 OS=Homo sapiens GN=SART1 PE=1 SV=1	90371	180742	0	1	2	0
CLIP1	CAP-Gly domain-containing linker protein 1 OS=Homo sapiens GN=CLIP1 PE=1 SV=2	62531	162888	0	1	2	0
DDX18	ATP-dependent RNA helicase DDX18 OS=Homo sapiens GN=DDX18 PE=1 SV=2	25719	151404	0	2	4	0
FUBP2	Far upstream element-binding protein 2 OS=Homo sapiens GN=KHSRP PE=1 SV=4	73355	146710	0	2	5	0
NS1BP	Influenza virus NS1A-binding protein OS=Homo sapiens GN=IVNS1ABP PE=1 SV=3	72937	145874	0	1	2	0
LYRIC	Protein LYRIC OS=Homo sapiens GN=MTDH PE=1 SV=2	63856	127712	0	2	3	0
HYEP	Epoxide hydrolase 1 OS=Homo sapiens GN=EPHX1 PE=1 SV=1	53143	106286	0	1	2	0
COX2	Cytochrome c oxidase subunit 2 OS=Homo sapiens GN=MT-CO2 PE=1 SV=1	25719	51438	0	2	3	0
PPIA	Peptidyl-prolyl cis-trans isomerase A OS=Homo sapiens GN=PPIA PE=1 SV=2	18229	36458	0	2	3	0
RAB7A	Ras-related protein Rab-7a OS=Homo sapiens GN=RAB7A PE=1 SV=1	47520	71280	0	2	8	0
RAB6A	Ras-related protein Rab-6A OS=Homo sapiens GN=RAB6A PE=1 SV=3	23692	71076	0	3	7	0
