# Supplementary material for: HSF1 phosphorylation establishes an active chromatin state via the TRRAP–TIP60 complex and promotes tumorigenesis
Source: Nat Commun. 2022 Jul 29;13:4355. doi: 10.1038/s41467-022-32034-4 (PMC9338313; doi:10.1038/s41467-022-32034-4)
Supplement: Supplementary file 8 — Source Data [file 41467_2022_32034_MOESM8_ESM.xlsx]

## Sheet: Fig.1
Fig. 1b
Fig. 1c
		SCR	TRRAP-KD1	TRRAP-KD2
	HS 0 min	0.775363	0.855263	1.06288
	HS 0 min	1.1436	1.05328	1.14613
	HS 0 min	1.08104	0.812537	0.913411
	HS 10 min	2.67032	1.49035	1.65558
	HS 10 min	2.687	1.62298	1.62161
	HS 10 min	2.43794	1.51968	1.64639
	HS 20 min	4.16328	2.45325	2.73976
	HS 20 min	4.62422	2.69884	2.24884
	HS 20 min	4.30226	3.01759	2.38826
	HS 40 min	8.42397	5.09989	4.61421
	HS 40 min	10.07	4.68054	4.47075
	HS 40 min	8.00765	4.40659	4.42296
	HS 60 min	13.7429	6.2568	8.14706
	HS 60 min	15.1185	7.42955	6.17343
	HS 60 min	12.9745	5.28158	7.04437
Fig. 1e
	HSF1-TRRAP (HS) HSF1									HSF1-TRRAP (HS) TRRAP
	gene	start	end	peak width	Heat shock	Control	log average(A)	log enrichment (M)		gene	start	end	peak width	Heat shock	Control	log average(A)	log enrichment (M)
	FUJ37453	15835100	15836499	1399	457.45	102.96	7.77	2.14		FUJ37453	15835100	15836499	1399	210.49	97.98	7.18	1.1
	CCT3, TSACC	156337900	156338599	699	235.95	27.86	6.37	3.04		CCT3, TSACC	156337900	156338599	699	77.57	66.73	6.19	0.21
	AP4B1, DCLREiB	113904700	113905299	599	182.72	4.4	4.98	5.09		AP4B1, DCLREiB	113904700	113905299	599	96.96	59.91	6.27	0.69
	TSEN15	184051400	184051799	399	107.91	4.4	4.6	4.33		TSEN15	184051400	184051799	399	86.52	36.4	5.84	1.23
	CCT4	61888100	61888999	899	455.26	69.08	7.48	2.7		CCT4	61888100	61888999	899	143.93	94.28	6.88	0.61
	LINC01816	70142400	70143099	699	302.14	29.32	6.58	3.32		LINC01816	70142400	70143099	699	149.92	131.19	7.14	0.19
	ISY1	129161200	129161299	99	15.83	0	2.04	4.07		ISY1	129161200	129161299	99	16.41	17.44	4.16	-0.08
	HSP90AB1	44246000	44248199	2199	1342.37	151.03	8.82	3.14		HSP90AB1	44246000	44248199	2199	275.22	201.71	7.89	0.45
	HSPB1	76302100	76302799	699	249.62	65.98	7.02	1.9		HSPB1	76302100	76302799	699	91	37.91	5.9	1.24
	PLOD3, ZNHIT1	101217300	101217699	399	106.47	13.2	5.29	2.92		PLOD3, ZNHIT1	101217300	101217699	399	81.3	37.92	5.82	1.08
	LY6K	142700100	142700999	899	579.1	104.11	7.95	2.46		LY6K	142700100	142700999	899	174.53	122.85	7.2	0.5
	UBQLN1, AL354920.1	83707700	83708699	999	628.02	126.11	8.14	2.31		UBQLN1, AL354920.1	83707700	83708699	999	232.71	157.73	7.59	0.56
	RN7SL328P	131739500	131739999	499	110.78	8.8	5.05	3.51		RN7SL328P	131739500	131739999	499	110.39	62.18	6.39	0.82
	LINC00963	129488700	129488799	99	23.02	10.27	4.04	1.09		LINC00963	129488700	129488799	99	35.8	20.48	4.81	0.78
	NRAT1	65421800	65422999	1199	766.86	104.11	8.15	2.87		NRAT1	65421800	65422999	1199	225.25	197.93	7.73	0.19
	HSPA8	123061800	123062799	999	511.48	127.57	8	1.99		HSPA8	123061800	123062799	999	185.72	152.42	7.4	0.28
	CHORDC1	90222600	90223499	899	506.35	69.66	7.56	2.84		CHORDC1	90222600	90223499	899	133.52	110.13	6.93	0.28
	UBC	124914400	124915999	1599	1024.4	133.44	8.54	2.93		UBC	124914400	124915999	1599	231.22	169.11	7.63	0.45
	PTGES3	56688000	56688899	899	472.63	26.39	6.83	4.11		PTGES3	56688000	56688899	899	171.55	103.13	7.07	0.73
	HSP90AA1	102086700	102087799	1099	811.46	131.97	8.36	2.61		HSP90AA1	102086700	102087799	1099	243.9	127.4	7.47	0.93
	PAPOLA	96502100	96502799	699	153.23	14.66	5.62	3.3		PAPOLA	96502100	96502799	699	146.94	72.04	6.7	1.02
	UBB	16380400	16381399	999	885.31	277.97	8.96	1.67		UBB	16380400	16381399	999	174.86	92.54	7	0.91
	C17orf67, DGKE	56833300	56834099	799	357.53	55.72	7.16	2.66		C17orf67, DGKE	56833300	56834099	799	129.78	69.01	6.58	0.9
	LSM4	18291500	18292599	1099	418.68	86.52	7.58	2.26		LSM4	18291500	18292599	1099	183.48	160.77	7.43	0.19
	LAMA5	62359000	62359999	999	653.2	96.78	7.98	2.74		LAMA5	62359000	62359999	999	121.57	91.76	6.74	0.4
	ZMYND8	47359100	47359499	399	138.12	27.86	5.99	2.27		ZMYND8	47359100	47359499	399	63.4	37.92	5.65	0.73
	CCT8	29073100	29073799	699	231.64	23.46	6.24	3.25		CCT8	29073100	29073799	699	114.86	81.9	6.61	0.48
	CCDC117	28772400	28773099	699	303.58	68.92	7.19	2.12		CCDC117	28772400	28773099	699	114.12	47.02	6.22	1.26

## Sheet: Fig.2
Fig. 2a
Fig. 2b
Fig. 2c
Fig. 2d
Fig. 2f
	Sample Name	Cont.	42oC 30 min
	SCR+GFP	0.947563	11.2559
	SCR+GFP	0.988895	11.9443
	SCR+GFP	1.06354	11.3036
	HSF1-KD+GFP	0.350129	0.667859
	HSF1-KD+GFP	0.276818	0.528785
	HSF1-KD+GFP	0.323812	0.650531
	HSF1-KD+hHSF1-HA	1.01603	12.0146
	HSF1-KD+hHSF1-HA	1.15702	11.399
	HSF1-KD+hHSF1-HA	1.21649	13.4624
	HSF1-KD+S419A-HA	1.00829	7.15141
	HSF1-KD+S419A-HA	1.01844	6.56726
	HSF1-KD+S419A-HA	1.02865	6.44485
	HSF1-KD+S419G-HA	1.21417	5.25445
	HSF1-KD+S419G-HA	1.1153	6.42749
	HSF1-KD+S419G-HA	0.907879	7.32008
Fig. 2g
	TRRAP ChIP							HSF1 ChIP
	Sample Name	Cont. or HS	dHSE	pHSE	Inter.			Sample Name	Cont. or HS	dHSE	pHSE	Inter.
	SCR+GFP	Cont.	0.0599675	0.0462008	0.0501004			SCR+GFP	Cont.	0.28458	1.271	0.363572
	SCR+GFP	Cont.	0.0423646	0.0587643	0.0591592			SCR+GFP	Cont.	0.215563	0.807324	0.395552
	SCR+GFP	Cont.	0.0569731	0.0462215	0.0563175			SCR+GFP	Cont.	0.227208	0.962742	0.380438
	HSF1-KD+GFP	Cont.	0.0631065	0.03869	0.0470119			HSF1-KD+GFP	Cont.	0.222358	0.43548	0.402268
	HSF1-KD+GFP	Cont.	0.0493566	0.0474076	0.0507375			HSF1-KD+GFP	Cont.	0.208235	0.406443	0.325044
	HSF1-KD+GFP	Cont.	0.0701467	0.0680315	0.047969			HSF1-KD+GFP	Cont.	0.209863	0.198066	0.253759
	HSF1-KD+hHSF1-HA	Cont.	0.0481756	0.0434158	0.043989			HSF1-KD+hHSF1-HA	Cont.	0.207627	0.737146	0.239105
	HSF1-KD+hHSF1-HA	Cont.	0.0340273	0.0489063	0.0340332			HSF1-KD+hHSF1-HA	Cont.	0.14094	1.07685	0.389815
	HSF1-KD+hHSF1-HA	Cont.	0.0944359	0.0613239	0.0506557			HSF1-KD+hHSF1-HA	Cont.	0.258686	0.973811	0.360049
	HSF1-KD+S419A-HA	Cont.	0.0449478	0.0494936	0.0475652			HSF1-KD+S419A-HA	Cont.	0.239588	0.701082	0.338312
	HSF1-KD+S419A-HA	Cont.	0.0495498	0.0333971	0.0455937			HSF1-KD+S419A-HA	Cont.	0.178273	1.17117	0.338312
	HSF1-KD+S419A-HA	Cont.	0.078245	0.0829534	0.0371412			HSF1-KD+S419A-HA	Cont.	0.239588	1.11914	0.353556
	HSF1-KD+S419G-HA	Cont.	0.0416568	0.0506087	0.0553832			HSF1-KD+S419G-HA	Cont.	0.23582	0.806477	0.305355
	HSF1-KD+S419G-HA	Cont.	0.0555615	0.0428732	0.0511569			HSF1-KD+S419G-HA	Cont.	0.200079	0.774609	0.300947
	HSF1-KD+S419G-HA	Cont.	0.0555615	0.0598273	0.0472688			HSF1-KD+S419G-HA	Cont.	0.196905	0.859034	0.364974
	SCR+GFP	HS	0.210474	0.179556	0.0407197			SCR+GFP	HS	14.3447	8.6225	0.376936
	SCR+GFP	HS	0.232571	0.183603	0.048515			SCR+GFP	HS	13.0252	8.28481	0.355794
	SCR+GFP	HS	0.268152	0.165827	0.0298201			SCR+GFP	HS	12.3489	7.66197	0.408891
	HSF1-KD+GFP	HS	0.0493272	0.0441109	0.0636588			HSF1-KD+GFP	HS	0.48339	0.220258	0.23042
	HSF1-KD+GFP	HS	0.0246011	0.0393765	0.0345065			HSF1-KD+GFP	HS	0.365091	0.282471	0.221205
	HSF1-KD+GFP	HS	0.0653461	0.0501317	0.040888			HSF1-KD+GFP	HS	0.493891	0.26137	0.221205
	HSF1-KD+hHSF1-HA	HS	0.270366	0.144934	0.0667024			HSF1-KD+hHSF1-HA	HS	11.5284	9.14677	0.375917
	HSF1-KD+hHSF1-HA	HS	0.232936	0.152913	0.0327528			HSF1-KD+hHSF1-HA	HS	12.0147	8.29093	0.41345
	HSF1-KD+hHSF1-HA	HS	0.238119	0.166012	0.0350664			HSF1-KD+hHSF1-HA	HS	11.7145	6.54066	0.375917
	HSF1-KD+S419A-HA	HS	0.066061	0.0370203	0.0473265			HSF1-KD+S419A-HA	HS	5.36697	4.43211	0.4419
	HSF1-KD+S419A-HA	HS	0.0497972	0.0540863	0.0335127			HSF1-KD+S419A-HA	HS	5.82534	4.28994	0.349261
	HSF1-KD+S419A-HA	HS	0.0473551	0.0431072	0.0375462			HSF1-KD+S419A-HA	HS	5.55059	4.21197	0.353882
	HSF1-KD+S419G-HA	HS	0.0535958	0.0615759	0.0404075			HSF1-KD+S419G-HA	HS	4.72919	3.17175	0.26224
	HSF1-KD+S419G-HA	HS	0.0564593	0.0281297	0.0375558			HSF1-KD+S419G-HA	HS	5.48523	3.91926	0.356521
	HSF1-KD+S419G-HA	HS	0.043474	0.0446558	0.0350421			HSF1-KD+S419G-HA	HS	5.48717	4.59328	0.33997
2h
	Pol II ChIP
	Sample Name	Cont. or HS	Pausing	Gene body1	Inter.
	SCR+GFP	Cont.	1.10225	0.130037	0.0501004
	SCR+GFP	Cont.	1.29586	0.184442	0.0591592
	SCR+GFP	Cont.	0.862939	0.154816	0.0563175
	HSF1-KD+GFP	Cont.	0.343371	0.0869781	0.0470119
	HSF1-KD+GFP	Cont.	0.343432	0.13805	0.0507375
	HSF1-KD+GFP	Cont.	0.699288	0.145045	0.047969
	HSF1-KD+hHSF1-HA	Cont.	1.30763	0.105963	0.043989
	HSF1-KD+hHSF1-HA	Cont.	0.798187	0.115326	0.0340332
	HSF1-KD+hHSF1-HA	Cont.	1.27516	0.107469	0.0506557
	HSF1-KD+S419A-HA	Cont.	0.708517	0.179052	0.0475652
	HSF1-KD+S419A-HA	Cont.	0.91095	0.166224	0.0455937
	HSF1-KD+S419A-HA	Cont.	1.19974	0.156532	0.0371412
	HSF1-KD+S419G-HA	Cont.	1.01106	0.0834976	0.0553832
	HSF1-KD+S419G-HA	Cont.	1.09785	0.103074	0.0511569
	HSF1-KD+S419G-HA	Cont.	1.02074	0.25571	0.0472688
	SCR+GFP	HS	3.60214	1.16539	0.0407197
	SCR+GFP	HS	4.61929	1.42214	0.048515
	SCR+GFP	HS	4.63895	1.16539	0.0298201
	HSF1-KD+GFP	HS	0.670616	0.0552379	0.0636588
	HSF1-KD+GFP	HS	0.65494	0.125267	0.0345065
	HSF1-KD+GFP	HS	1.03233	0.139846	0.040888
	HSF1-KD+hHSF1-HA	HS	4.25966	1.03955	0.0667024
	HSF1-KD+hHSF1-HA	HS	4.27533	0.972945	0.0327528
	HSF1-KD+hHSF1-HA	HS	3.99057	1.19168	0.0350664
	HSF1-KD+S419A-HA	HS	2.02142	0.517106	0.0473265
	HSF1-KD+S419A-HA	HS	2.1517	0.535163	0.0335127
	HSF1-KD+S419A-HA	HS	1.74684	0.514987	0.0375462
	HSF1-KD+S419G-HA	HS	2.12313	0.404187	0.0404075
	HSF1-KD+S419G-HA	HS	1.98686	0.496372	0.0375558
	HSF1-KD+S419G-HA	HS	1.66482	0.375918	0.0350421

## Sheet: Fig.3
Fig. 3a
	H3ac ChIP						H4ac ChIP
	Sample Name	Cont. or HS	dHSE	Inter.			Sample Name	Cont. or HS	dHSE	Inter.
	SCR+GFP	Cont.	1.24087	0.138418			SCR+GFP	Cont.	1.12223	0.231375
	SCR+GFP	Cont.	1.51327	0.143206			SCR+GFP	Cont.	1.04705	0.272816
	SCR+GFP	Cont.	1.57131	0.210133			SCR+GFP	Cont.	0.998253	0.206157
	HSF1-KD+GFP	Cont.	0.812343	0.241523			HSF1-KD+GFP	Cont.	0.477734	0.216468
	HSF1-KD+GFP	Cont.	0.843383	0.215947			HSF1-KD+GFP	Cont.	0.502928	0.226491
	HSF1-KD+GFP	Cont.	0.760992	0.215912			HSF1-KD+GFP	Cont.	0.477734	0.173633
	HSF1-KD+hHSF1-HA	Cont.	1.50466	0.178578			HSF1-KD+hHSF1-HA	Cont.	1.03671	0.174071
	HSF1-KD+hHSF1-HA	Cont.	1.4618	0.180823			HSF1-KD+hHSF1-HA	Cont.	1.04334	0.180466
	HSF1-KD+hHSF1-HA	Cont.	1.23349	0.175043			HSF1-KD+hHSF1-HA	Cont.	1.17962	0.209489
	HSF1-KD+S419A-HA	Cont.	1.33773	0.104147			HSF1-KD+S419A-HA	Cont.	1.04694	0.194521
	HSF1-KD+S419A-HA	Cont.	1.39043	0.107387			HSF1-KD+S419A-HA	Cont.	1.09105	0.175829
	HSF1-KD+S419A-HA	Cont.	1.1918	0.167541			HSF1-KD+S419A-HA	Cont.	1.09743	0.167195
	HSF1-KD+S419G-HA	Cont.	1.50648	0.221632			HSF1-KD+S419G-HA	Cont.	0.999533	0.204295
	HSF1-KD+S419G-HA	Cont.	1.59222	0.221632			HSF1-KD+S419G-HA	Cont.	0.937214	0.227115
	HSF1-KD+S419G-HA	Cont.	1.59222	0.232665			HSF1-KD+S419G-HA	Cont.	1.10627	0.202526
	SCR+GFP	HS	5.95465	0.221615			SCR+GFP	HS	2.88541	0.168258
	SCR+GFP	HS	7.42062	0.211006			SCR+GFP	HS	3.31665	0.170987
	SCR+GFP	HS	8.05598	0.278197			SCR+GFP	HS	3.36008	0.305234
	HSF1-KD+GFP	HS	0.61199	0.11371			HSF1-KD+GFP	HS	0.554051	0.115326
	HSF1-KD+GFP	HS	0.648065	0.113502			HSF1-KD+GFP	HS	0.531476	0.242279
	HSF1-KD+GFP	HS	0.648065	0.113502			HSF1-KD+GFP	HS	0.48221	0.249254
	HSF1-KD+hHSF1-HA	HS	6.41911	0.198616			HSF1-KD+hHSF1-HA	HS	2.94517	0.277193
	HSF1-KD+hHSF1-HA	HS	5.84974	0.156007			HSF1-KD+hHSF1-HA	HS	3.01305	0.240991
	HSF1-KD+hHSF1-HA	HS	6.40901	0.164001			HSF1-KD+hHSF1-HA	HS	3.13777	0.178869
	HSF1-KD+S419A-HA	HS	3.39503	0.150776			HSF1-KD+S419A-HA	HS	1.55237	0.258516
	HSF1-KD+S419A-HA	HS	3.33828	0.161773			HSF1-KD+S419A-HA	HS	2.0736	0.174018
	HSF1-KD+S419A-HA	HS	3.41053	0.146779			HSF1-KD+S419A-HA	HS	1.83802	0.207853
	HSF1-KD+S419G-HA	HS	2.9383	0.0798685			HSF1-KD+S419G-HA	HS	1.40367	0.138948
	HSF1-KD+S419G-HA	HS	2.77193	0.15484			HSF1-KD+S419G-HA	HS	1.66273	0.332963
	HSF1-KD+S419G-HA	HS	2.9383	0.153796			HSF1-KD+S419G-HA	HS	1.60207	0.190927
Fig. 3c
Fig. 3d								Fig. 3f
	TIP60 ChIP								H3K18ac ChIP						H3K23ac ChIP
	Sample Name	Cont. or HS	dHSE	pHSE	Inter.				Sample Name	Cont. or HS	dHSE	pHSE	Inter.		Sample Name	Cont. or HS	dHSE	pHSE	Inter.
	SCR+GFP	Cont.	0.063902	0.0983951	0.0848667				SCR	Cont.	1.24473	1.0694	0.687596		SCR	Cont.	0.231108	0.261098	0.129968
	SCR+GFP	Cont.	0.0985124	0.109171	0.0819679				SCR	Cont.	0.789183	1.04441	0.846862		SCR	Cont.	0.224842	0.206936	0.144699
	SCR+GFP	Cont.	0.112519	0.0904844	0.116505				SCR	Cont.	0.807183	0.788985	0.883925		SCR	Cont.	0.224842	0.229055	0.144617
	HSF1-KD+GFP	Cont.	0.093698	0.0952277	0.0830834				HSF1-KD	Cont.	1.37279	0.823019	0.920782		HSF1-KD	Cont.	0.236886	0.190128	0.17393
	HSF1-KD+GFP	Cont.	0.0910727	0.0731122	0.0799481				HSF1-KD	Cont.	1.00564	0.893174	0.923311		HSF1-KD	Cont.	0.230523	0.213763	0.169671
	HSF1-KD+GFP	Cont.	0.05914	0.0731122	0.0730712				HSF1-KD	Cont.	0.937609	0.924971	0.897312		HSF1-KD	Cont.	0.165226	0.246307	0.129486
	HSF1-KD+hHSF1-HA	Cont.	0.0755378	0.0991457	0.0767727				TRRAP-KD2	Cont.	0.924653	1.10523	0.830096		TRRAP-KD2	Cont.	0.280669	0.237567	0.12328
	HSF1-KD+hHSF1-HA	Cont.	0.102569	0.0821262	0.0742705				TRRAP-KD2	Cont.	1.01138	1.02286	0.8454		TRRAP-KD2	Cont.	0.242626	0.208753	0.128392
	HSF1-KD+hHSF1-HA	Cont.	0.0785546	0.0938335	0.0732254				TRRAP-KD2	Cont.	1.22788	1.13385	0.917423		TRRAP-KD2	Cont.	0.244453	0.295566	0.134452
	HSF1-KD+S419A-HA	Cont.	0.106969	0.0719142	0.100876				TIP60-KD	Cont.	0.874687	1.23917	0.854614		TIP60-KD	Cont.	0.190139	0.251816	0.129347
	HSF1-KD+S419A-HA	Cont.	0.0860007	0.0636359	0.0865167				TIP60-KD	Cont.	1.05666	1.03131	0.921366		TIP60-KD	Cont.	0.22933	0.223238	0.140414
	HSF1-KD+S419A-HA	Cont.	0.0590195	0.0636359	0.0889031				TIP60-KD	Cont.	1.01857	1.16764	0.838273		TIP60-KD	Cont.	0.191247	0.132777	0.114147
	HSF1-KD+S419G-HA	Cont.	0.08425	0.101226	0.0754924				p300-KD	Cont.	1.14293	1.15334	0.868671		p300-KD	Cont.	0.292481	0.188969	0.179983
	HSF1-KD+S419G-HA	Cont.	0.0668419	0.0739559	0.0764319				p300-KD	Cont.	1.0331	1.01287	0.88923		p300-KD	Cont.	0.200248	0.287396	0.116822
	HSF1-KD+S419G-HA	Cont.	0.0907409	0.102976	0.0650825				p300-KD	Cont.	0.958983	1.13071	0.857268		p300-KD	Cont.	0.231277	0.262579	0.0935748
	SCR+GFP	HS	0.282781	0.186498	0.0551714				SCR	HS	5.66057	4.35866	1.00979		SCR	HS	0.706735	0.647633	0.144135
	SCR+GFP	HS	0.305769	0.240138	0.0827435				SCR	HS	6.5219	5.03979	0.99153		SCR	HS	0.626293	0.529196	0.168863
	SCR+GFP	HS	0.204383	0.114609	0.0785057				SCR	HS	5.96224	4.20483	0.591146		SCR	HS	0.814227	0.5506	0.165452
	HSF1-KD+GFP	HS	0.0963698	0.0840995	0.0730396				HSF1-KD	HS	0.7108	0.981866	0.63147		HSF1-KD	HS	0.265726	0.243559	0.117691
	HSF1-KD+GFP	HS	0.0835612	0.104168	0.0808283				HSF1-KD	HS	0.887609	1.00378	0.701676		HSF1-KD	HS	0.157716	0.216097	0.134335
	HSF1-KD+GFP	HS	0.0636068	0.0880725	0.0532947				HSF1-KD	HS	0.735068	0.811252	1.18249		HSF1-KD	HS	0.174345	0.24863	0.120234
	HSF1-KD+hHSF1-HA	HS	0.267108	0.196538	0.0703171				TRRAP-KD2	HS	1.3753	1.26901	0.639784		TRRAP-KD2	HS	0.392503	0.358289	0.11814
	HSF1-KD+hHSF1-HA	HS	0.284252	0.176655	0.0686889				TRRAP-KD2	HS	1.493	1.33854	0.939951		TRRAP-KD2	HS	0.420451	0.326737	0.156962
	HSF1-KD+hHSF1-HA	HS	0.203467	0.136523	0.0667102				TRRAP-KD2	HS	1.4767	1.37548	0.926674		TRRAP-KD2	HS	0.295109	0.346792	0.1206
	HSF1-KD+S419A-HA	HS	0.054665	0.0525184	0.11775				TIP60-KD	HS	1.65862	1.27537	0.773168		TIP60-KD	HS	0.573134	0.520184	0.121054
	HSF1-KD+S419A-HA	HS	0.0632383	0.0842689	0.0549022				TIP60-KD	HS	1.86456	1.40297	0.760781		TIP60-KD	HS	0.548655	0.376184	0.145877
	HSF1-KD+S419A-HA	HS	0.0912699	0.0781198	0.0883593				TIP60-KD	HS	1.16704	1.36034	0.743478		TIP60-KD	HS	0.771171	0.486055	0.142626
	HSF1-KD+S419G-HA	HS	0.0751047	0.111205	0.0723633				p300-KD	HS	3.12563	3.16756	0.801454		p300-KD	HS	0.16231	0.276079	0.124912
	HSF1-KD+S419G-HA	HS	0.0697897	0.0818115	0.0686286				p300-KD	HS	2.93441	2.23375	0.923678		p300-KD	HS	0.258581	0.23058	0.131584
	HSF1-KD+S419G-HA	HS	0.0797425	0.0807561	0.0560876				p300-KD	HS	3.10787	3.07914	0.726925		p300-KD	HS	0.23776	0.233923	0.140428
	Sample Name	Cont. or HS	Relative HSP72 mRNA						H4K16ac ChIP						H3K27ac ChIP
	SCR	Cont.	1.06279						Sample Name	Cont. or HS	dHSE	pHSE	Inter.		Sample Name	Cont. or HS	dHSE	pHSE	Inter.
	SCR	Cont.	0.924356						SCR	Cont.	1.25618	1.06741	1.33669		SCR	Cont.	2.55842	3.16661	0.595339
	SCR	Cont.	1.01285						SCR	Cont.	1.89259	1.52975	1.21876		SCR	Cont.	2.50576	3.15616	0.499687
	TIP60-KD	Cont.	1.22745						SCR	Cont.	1.8865	1.77667	1.33849		SCR	Cont.	2.98085	2.35317	0.467662
	TIP60-KD	Cont.	1.142						HSF1-KD	Cont.	1.3407	1.53275	1.00024		HSF1-KD	Cont.	1.06599	0.81194	0.312192
	TIP60-KD	Cont.	1.08766						HSF1-KD	Cont.	1.68667	1.57697	1.23675		HSF1-KD	Cont.	1.01001	1.29404	0.496031
	p400-KD	Cont.	0.975706						HSF1-KD	Cont.	1.88263	1.73345	1.19863		HSF1-KD	Cont.	0.831147	1.22509	0.465016
	p400-KD	Cont.	0.973216						TRRAP-KD2	Cont.	2.09136	0.879462	0.897501		TRRAP-KD2	Cont.	2.59007	3.7066	0.412435
	p400-KD	Cont.	0.820358						TRRAP-KD2	Cont.	1.55064	1.51247	1.17514		TRRAP-KD2	Cont.	2.70708	3.68509	0.423232
	P300-KD	Cont.	1.01033						TRRAP-KD2	Cont.	2.33798	1.6402	1.0235		TRRAP-KD2	Cont.	2.77311	2.54394	0.407314
	P300-KD	Cont.	0.841297						TIP60-KD	Cont.	2.15511	1.10336	1.30872		TIP60-KD	Cont.	2.50199	3.29835	0.347821
	P300-KD	Cont.	1.04746						TIP60-KD	Cont.	1.69494	1.62169	1.01931		TIP60-KD	Cont.	3.64903	3.15419	0.261427
	CBP-KD	Cont.	0.990243						TIP60-KD	Cont.	1.67999	1.69686	1.10654		TIP60-KD	Cont.	2.58527	3.13818	0.418271
	CBP-KD	Cont.	0.941253						p300-KD	Cont.	1.28283	1.42262	1.25384		p300-KD	Cont.	2.21914	3.22344	0.491782
	CBP-KD	Cont.	1.07942						p300-KD	Cont.	2.06705	1.25513	1.34041		p300-KD	Cont.	2.25506	3.00703	0.374867
	GCN5-KD	Cont.	0.952649						p300-KD	Cont.	2.04374	1.93614	1.26632		p300-KD	Cont.	2.22124	2.25461	0.350529
	GCN5-KD	Cont.	1.00103						SCR	HS	7.27688	4.42007	1.10645		SCR	HS	16.3371	7.14774	0.308908
	GCN5-KD	Cont.	0.928947						SCR	HS	8.31658	4.72474	1.11301		SCR	HS	14.0089	10.6198	0.32593
	PCAF-KD	Cont.	0.847986						SCR	HS	8.31658	4.72474	1.11301		SCR	HS	11.6859	8.4422	0.345614
	PCAF-KD	Cont.	0.809033						HSF1-KD	HS	1.95808	1.28222	1.28571		HSF1-KD	HS	0.555233	1.05692	0.3126
	PCAF-KD	Cont.	1.23766						HSF1-KD	HS	2.08637	1.18354	1.14671		HSF1-KD	HS	0.674737	1.00234	0.308982
	SCR	HS	11.9528						HSF1-KD	HS	2.03379	1.51863	1.0976		HSF1-KD	HS	0.591829	1.53325	0.355728
	SCR	HS	9.27419						TRRAP-KD2	HS	2.25826	1.56403	1.22865		TRRAP-KD2	HS	6.65189	4.15783	0.414154
	SCR	HS	10.045						TRRAP-KD2	HS	2.34194	1.75078	1.31521		TRRAP-KD2	HS	7.27578	4.32748	0.445445
	TIP60-KD	HS	7.23851						TRRAP-KD2	HS	1.85227	1.85243	0.984071		TRRAP-KD2	HS	6.93304	4.69941	0.331114
	TIP60-KD	HS	5.73014						TIP60-KD	HS	2.05433	1.99074	1.26946		TIP60-KD	HS	12.6928	7.06089	0.341408
	TIP60-KD	HS	7.03546						TIP60-KD	HS	1.96245	1.91627	1.19059		TIP60-KD	HS	12.0976	6.8814	0.334002
	p400-KD	HS	7.60937						TIP60-KD	HS	2.34332	1.89938	1.14332		TIP60-KD	HS	14.2464	6.81007	0.422675
	p400-KD	HS	6.20239						p300-KD	HS	7.01799	3.88149	0.922658		p300-KD	HS	3.66445	1.7185	0.703024
	p400-KD	HS	6.18919						p300-KD	HS	6.18845	3.85463	1.00135		p300-KD	HS	3.46996	1.64501	0.346359
	P300-KD	HS	6.76764						p300-KD	HS	6.95131	4.19067	1.22838		p300-KD	HS	3.08486	1.89468	0.315693
	P300-KD	HS	7.08235
	P300-KD	HS	7.52629
	CBP-KD	HS	7.60389
	CBP-KD	HS	8.81391
	CBP-KD	HS	8.04731
	GCN5-KD	HS	11.8257
	GCN5-KD	HS	11.2541
	GCN5-KD	HS	10.3751
	PCAF-KD	HS	11.346
	PCAF-KD	HS	13.2521
	PCAF-KD	HS	11.1247

## Sheet: Fig.4
Fig. 4c						Fig. 4d
	Sample Name	SCR	TRIM33-KD	TRIM24-KD
	HS 0 min	0.775363	1.12435	1.31146
	HS 0 min	1.1436	1.0854	0.993633
	HS 0 min	1.08104	0.966666	0.90736
	HS 10 min	2.67032	1.40025	1.24597
	HS 10 min	2.687	1.39679	1.34941
	HS 10 min	2.43794	1.47677	1.09471
	HS 20 min	3.55318	2.30602	2.4888
	HS 20 min	3.79788	2.07491	2.42133
	HS 20 min	3.79936	2.53441	2.57331
	HS 40 min	7.91006	4.38784	4.26065
	HS 40 min	7.63297	4.27266	3.38378
	HS 40 min	7.09356	4.06981	4.09088
	HS 60 min	12.2481	7.36025	6.24687
	HS 60 min	13.2692	6.49911	6.64682
	HS 60 min	11.3807	6.60207	6.27583
Fig. 4e
Fig. 4f
Fig. 4g							Fig. 4h
	TRIM33 ChIP							TRIM33 ChIP
	Sample Name	Cont. or HS	dHSE	pHSE	Inter.			Sample Name	Cont. or HS	dHSE	pHSE	Inter.
	SCR+GFP	Cont.	0.0404705	0.0268009	0.0312815			SCR	Cont.	0.0139869	0.0168881	0.0174062
	SCR+GFP	Cont.	0.0267749	0.0324197	0.0317778			SCR	Cont.	0.0289889	0.0224653	0.0237413
	SCR+GFP	Cont.	0.0395045	0.0572374	0.0355197			SCR	Cont.	0.0289935	0.024388	0.0167662
	HSF1-KD+GFP	Cont.	0.0352733	0.0396384	0.0348441			HSF1-KD	Cont.	0.0259036	0.0318965	0.0185572
	HSF1-KD+GFP	Cont.	0.0351888	0.0338881	0.0391816			HSF1-KD	Cont.	0.0258415	0.0272693	0.0231586
	HSF1-KD+GFP	Cont.	0.0349483	0.0300907	0.0313965			HSF1-KD	Cont.	0.0215747	0.0242136	0.0253212
	HSF1-KD+hHSF1-HA	Cont.	0.0172327	0.0393642	0.0389473			TRRAP-KD2	Cont.	0.0286555	0.0277986	0.0209936
	HSF1-KD+hHSF1-HA	Cont.	0.0317418	0.035856	0.0385557			TRRAP-KD2	Cont.	0.0114723	0.0219881	0.0123427
	HSF1-KD+hHSF1-HA	Cont.	0.0262364	0.0414853	0.0357253			TRRAP-KD2	Cont.	0.0460394	0.0218215	0.0127741
	HSF1-KD+S419A-HA	Cont.	0.0420862	0.0506392	0.0275187			TIP60-KD	Cont.	0.0277871	0.0323144	0.0149672
	HSF1-KD+S419A-HA	Cont.	0.0372259	0.0275059	0.035328			TIP60-KD	Cont.	0.0179558	0.0284842	0.020127
	HSF1-KD+S419A-HA	Cont.	0.0395633	0.0305923	0.030322			TIP60-KD	Cont.	0.027229	0.0288805	0.0209827
	HSF1-KD+S419G-HA	Cont.	0.0258026	0.0404604	0.0298767			p300-KD	Cont.	0.0255441	0.0377786	0.0337359
	HSF1-KD+S419G-HA	Cont.	0.0576318	0.0303062	0.0398534			p300-KD	Cont.	0.0241223	0.0145143	0.0130247
	HSF1-KD+S419G-HA	Cont.	0.027339	0.039456	0.0290918			p300-KD	Cont.	0.0414856	0.0141913	0.00807615
	SCR+GFP	HS	0.207676	0.119248	0.0376682			SCR	HS	0.167463	0.139269	0.024611
	SCR+GFP	HS	0.218005	0.102255	0.0332732			SCR	HS	0.19837	0.135141	0.0234561
	SCR+GFP	HS	0.132886	0.137182	0.0139906			SCR	HS	0.198433	0.138938	0.0167873
	HSF1-KD+GFP	HS	0.0212662	0.0230996	0.031103			HSF1-KD	HS	0.010742	0.018588	0.0183837
	HSF1-KD+GFP	HS	0.0315498	0.0351117	0.0345191			HSF1-KD	HS	0.0231692	0.0282539	0.0204028
	HSF1-KD+GFP	HS	0.053392	0.0452432	0.0428507			HSF1-KD	HS	0.0392095	0.0271523	0.026684
	HSF1-KD+hHSF1-HA	HS	0.170938	0.110927	0.050761			TRRAP-KD2	HS	0.0282227	0.032503	0.0138069
	HSF1-KD+hHSF1-HA	HS	0.163798	0.118134	0.0247807			TRRAP-KD2	HS	0.0314098	0.0304352	0.0183162
	HSF1-KD+hHSF1-HA	HS	0.16784	0.128064	0.0339913			TRRAP-KD2	HS	0.0458859	0.047946	0.0153002
	HSF1-KD+S419A-HA	HS	0.067235	0.0606522	0.0388104			TIP60-KD	HS	0.0457308	0.0335178	0.0145842
	HSF1-KD+S419A-HA	HS	0.0644549	0.0484406	0.0302356			TIP60-KD	HS	0.0302783	0.0469475	0.0148017
	HSF1-KD+S419A-HA	HS	0.0494139	0.0439174	0.0282184			TIP60-KD	HS	0.0394322	0.0289941	0.0187112
	HSF1-KD+S419G-HA	HS	0.0619126	0.0448016	0.0188092			p300-KD	HS	0.175848	0.115549	0.018628
	HSF1-KD+S419G-HA	HS	0.0624969	0.0631393	0.0462569			p300-KD	HS	0.167903	0.106494	0.024364
	HSF1-KD+S419G-HA	HS	0.0374565	0.0415654	0.0440317			p300-KD	HS	0.1514	0.109972	0.0133658
Fig. 4i
	H2BK120ub ChIP						H2B ChIP
	Sample Name	Cont. or HS	dHSE	pHSE	Inter.		Sample Name	Cont. or HS	dHSE	pHSE	Inter.
	SCR	Cont.	1.17757	1.27221	0.589923		SCR	Cont.	0.318357	0.323026	1.3647
	SCR	Cont.	1.00943	1.74444	0.888605		SCR	Cont.	0.326383	0.248757	1.88185
	SCR	Cont.	1.97596	1.30846	1.00646		SCR	Cont.	0.299548	0.255345	1.85457
	HSF1-KD	Cont.	1.03719	1.68525	0.690139		HSF1-KD	Cont.	0.708145	0.777825	1.35465
	HSF1-KD	Cont.	1.2834	1.41417	0.912582		HSF1-KD	Cont.	0.811364	0.91913	2.14642
	HSF1-KD	Cont.	1.58311	1.35041	0.865884		HSF1-KD	Cont.	0.810069	0.715418	1.03071
	TRRAP-KD2	Cont.	1.35369	1.79383	0.857617		TRRAP-KD2	Cont.	0.334054	0.360232	2.39271
	TRRAP-KD2	Cont.	1.54072	1.46774	0.691346		TRRAP-KD2	Cont.	0.269136	0.217111	1.37476
	TRRAP-KD2	Cont.	1.10276	1.39075	0.976969		TRRAP-KD2	Cont.	0.178368	0.351699	1.24874
	TRIM33-KD	Cont.	1.74503	1.34193	0.773649		TRIM33-KD	Cont.	0.351554	0.253283	1.39452
	TRIM33-KD	Cont.	1.69756	1.34866	1.0519		TRIM33-KD	Cont.	0.251804	0.330972	1.61768
	TRIM33-KD	Cont.	1.67857	1.07069	1.04946		TRIM33-KD	Cont.	0.221518	0.311519	1.30401
	TRIM24-KD	Cont.	1.10651	1.79285	0.843486		TRIM24-KD	Cont.	0.407238	0.387936	1.47816
	TRIM24-KD	Cont.	1.49039	1.63029	0.966931		TRIM24-KD	Cont.	0.381946	0.328429	1.96889
	TRIM24-KD	Cont.	1.28465	1.24896	0.798217		TRIM24-KD	Cont.	0.191195	0.304867	1.26248
	SCR	HS	5.49688	6.63514	0.617493		SCR	HS	0.0944699	0.0920821	1.80093
	SCR	HS	5.97817	6.29653	0.780512		SCR	HS	0.0686314	0.0854551	1.35825
	SCR	HS	5.79516	5.42994	0.780512		SCR	HS	0.0680118	0.0985422	1.3104
	HSF1-KD	HS	1.58422	1.30063	0.613991		HSF1-KD	HS	0.550198	0.693333	1.45623
	HSF1-KD	HS	1.40524	0.992917	0.763679		HSF1-KD	HS	0.784713	0.691587	1.19353
	HSF1-KD	HS	1.24314	0.97411	0.81187		HSF1-KD	HS	0.526597	0.714937	1.41162
	TRRAP-KD2	HS	1.85806	1.18759	1.0508		TRRAP-KD2	HS	0.322415	0.278359	1.68983
	TRRAP-KD2	HS	1.25747	1.30894	1.00358		TRRAP-KD2	HS	0.345438	0.305829	1.30108
	TRRAP-KD2	HS	2.17292	1.21468	0.848064		TRRAP-KD2	HS	0.353225	0.333513	1.37648
	TRIM33-KD	HS	0.870098	0.982361	0.768191		TRIM33-KD	HS	0.25848	0.292005	1.61075
	TRIM33-KD	HS	1.00364	1.03037	0.853154		TRIM33-KD	HS	0.320998	0.330865	1.47549
	TRIM33-KD	HS	1.0088	1.16565	0.79709		TRIM33-KD	HS	0.31081	0.220729	1.37978
	TRIM24-KD	HS	1.26079	1.21565	0.793241		TRIM24-KD	HS	0.327947	0.306133	1.23336
	TRIM24-KD	HS	1.34739	1.26001	0.794053		TRIM24-KD	HS	0.314977	0.313599	1.27926
	TRIM24-KD	HS	1.26441	1.21968	1.07596		TRIM24-KD	HS	0.30919	0.319662	1.97217
Fig. 4j
	H2BK120ub ChIP						H3K4me3 ChIP
	Sample Name	Cont. or HS	dHSE	pHSE	Inter.		Sample Name	Cont. or HS	dHSE	pHSE	Inter.
	SCR+GFP	Cont.	0.967693	0.831285	0.881425		SCR+GFP	Cont.	0.868424	0.794892	0.122946
	SCR+GFP	Cont.	1.14801	0.833745	0.827211		SCR+GFP	Cont.	1.16881	1.06836	0.140746
	SCR+GFP	Cont.	0.824174	0.885867	1.01101		SCR+GFP	Cont.	0.875837	1.07654	0.111573
	TRIM33-KD+GFP	Cont.	0.804071	1.10134	0.92994		TRIM33-KD+GFP	Cont.	0.68658	0.691126	0.139681
	TRIM33-KD+GFP	Cont.	0.866943	0.845977	0.978503		TRIM33-KD+GFP	Cont.	0.987614	0.798599	0.135151
	TRIM33-KD+GFP	Cont.	0.849492	0.82558	1.00192		TRIM33-KD+GFP	Cont.	0.980263	1.33996	0.19733
	TRIM33-KD+HA-TRIM33	Cont.	1.01299	1.04417	0.938208		TRIM33-KD+HA-TRIM33	Cont.	0.8029	0.654044	0.0845634
	TRIM33-KD+HA-TRIM33	Cont.	0.78697	1.11137	0.965804		TRIM33-KD+HA-TRIM33	Cont.	0.977419	0.733539	0.124379
	TRIM33-KD+HA-TRIM33	Cont.	0.863476	0.812264	0.760203		TRIM33-KD+HA-TRIM33	Cont.	1.52199	1.84132	0.123188
	TRIM33-KD+HA-C125A/C128A	Cont.	1.24389	1.39617	0.858096		TRIM33-KD+HA-C125A/C128A	Cont.	0.847381	0.961118	0.114643
	TRIM33-KD+HA-C125A/C128A	Cont.	0.845578	0.763569	0.881422		TRIM33-KD+HA-C125A/C128A	Cont.	1.2161	0.655783	0.0873819
	TRIM33-KD+HA-C125A/C128A	Cont.	0.604731	0.813812	0.962918		TRIM33-KD+HA-C125A/C128A	Cont.	0.670241	0.995443	0.118999
	SCR+GFP	HS	4.28812	5.07492	0.832506		SCR+GFP	HS	9.29669	6.76305	0.111183
	SCR+GFP	HS	4.28812	5.34185	0.777237		SCR+GFP	HS	12.3627	7.38053	0.103452
	SCR+GFP	HS	4.6414	4.74484	0.863016		SCR+GFP	HS	9.16436	6.27671	0.164657
	TRIM33-KD+GFP	HS	0.917538	0.858479	1.03607		TRIM33-KD+GFP	HS	3.95774	2.01479	0.164428
	TRIM33-KD+GFP	HS	0.758754	0.896236	0.797038		TRIM33-KD+GFP	HS	3.88676	3.11074	0.177191
	TRIM33-KD+GFP	HS	0.790786	0.493826	0.797038		TRIM33-KD+GFP	HS	3.5026	2.77851	0.177191
	TRIM33-KD+HA-TRIM33	HS	4.54408	5.12094	0.936732		TRIM33-KD+HA-TRIM33	HS	7.47064	5.62126	0.108913
	TRIM33-KD+HA-TRIM33	HS	4.55981	4.71749	1.10921		TRIM33-KD+HA-TRIM33	HS	8.54612	6.93048	0.110117
	TRIM33-KD+HA-TRIM33	HS	3.78846	5.3401	0.831123		TRIM33-KD+HA-TRIM33	HS	8.95827	5.76218	0.172098
	TRIM33-KD+HA-C125A/C128A	HS	1.39497	1.27455	0.765339		TRIM33-KD+HA-C125A/C128A	HS	2.84296	2.14108	0.217932
	TRIM33-KD+HA-C125A/C128A	HS	1.34103	1.91561	0.9082		TRIM33-KD+HA-C125A/C128A	HS	3.03108	2.26611	0.0790283
	TRIM33-KD+HA-C125A/C128A	HS	1.41763	1.20476	0.978165		TRIM33-KD+HA-C125A/C128A	HS	3.26055	2.36469	0.170013

## Sheet: Fig.5
Fig. 5a
Fig. 5b
Fig. 5c
Fig. 5d
Fig. 5e
Fig. 5f
	HSF1 ChIP						PLK1 ChIP
	Sample Name	Cont. or HS	dHSE	pHSE	Inter.		Sample Name	Cont. or HS	dHSE	pHSE	Inter.
	SCR+GFP	Cont.	0.271	0.687067	0.181945		SCR+GFP	Cont.	0.0657434	0.0378287	0.0410232
	SCR+GFP	Cont.	0.223727	0.979165	0.193673		SCR+GFP	Cont.	0.0430445	0.0323531	0.043359
	SCR+GFP	Cont.	0.316184	0.973656	0.211815		SCR+GFP	Cont.	0.0430945	0.0736693	0.0398335
	PLK1-KD+GFP	Cont.	0.409377	1.25791	0.182011		PLK1-KD+GFP	Cont.	0.0531919	0.026531	0.0422383
	PLK1-KD+GFP	Cont.	0.35786	1.08393	0.300539		PLK1-KD+GFP	Cont.	0.0147587	0.0304704	0.0200185
	PLK1-KD+GFP	Cont.	0.254259	1.018	0.22487		PLK1-KD+GFP	Cont.	0.0581139	0.0497259	0.0493891
	PLK1-KD+HA-PLK1	Cont.	0.302594	1.13022	0.25874		PLK1-KD+HA-PLK1	Cont.	0.0554092	0.0353066	0.0207864
	PLK1-KD+HA-PLK1	Cont.	0.304039	0.951289	0.245774		PLK1-KD+HA-PLK1	Cont.	0.0644294	0.0350587	0.0344716
	PLK1-KD+HA-PLK1	Cont.	0.285043	0.936592	0.223374		PLK1-KD+HA-PLK1	Cont.	0.0649175	0.0666028	0.0634142
	PLK1-KD+HA-HA-K82R	Cont.	0.412474	0.972052	0.27249		PLK1-KD+HA-HA-K82R	Cont.	0.0323157	0.0390429	0.0324698
	PLK1-KD+HA-HA-K82R	Cont.	0.37672	1.17743	0.220982		PLK1-KD+HA-HA-K82R	Cont.	0.0421219	0.0644431	0.0557472
	PLK1-KD+HA-HA-K82R	Cont.	0.339755	1.16718	0.220112		PLK1-KD+HA-HA-K82R	Cont.	0.0745852	0.0204474	0.0222096
	SCR+GFP	HS	13.5545	9.21391	0.267058		SCR+GFP	HS	0.213901	0.116123	0.0403199
	SCR+GFP	HS	13.3708	6.66578	0.131195		SCR+GFP	HS	0.16127	0.0897495	0.0378346
	SCR+GFP	HS	12.2558	7.68175	0.243378		SCR+GFP	HS	0.204795	0.151321	0.0322536
	PLK1-KD+GFP	HS	4.0875	2.4558	0.172709		PLK1-KD+GFP	HS	0.0789278	0.0482134	0.0394078
	PLK1-KD+GFP	HS	4.69375	2.54096	0.196887		PLK1-KD+GFP	HS	0.0553967	0.0559488	0.0414857
	PLK1-KD+GFP	HS	3.61643	4.36368	0.189926		PLK1-KD+GFP	HS	0.0255998	0.0371561	0.0431773
	PLK1-KD+HA-PLK1	HS	12.432	7.42472	0.189187		PLK1-KD+HA-PLK1	HS	0.13926	0.12138	0.0324561
	PLK1-KD+HA-PLK1	HS	12.833	8.28153	0.303497		PLK1-KD+HA-PLK1	HS	0.204658	0.114847	0.0394395
	PLK1-KD+HA-PLK1	HS	11.2818	8.73324	0.297169		PLK1-KD+HA-PLK1	HS	0.173475	0.0867545	0.0562435
	PLK1-KD+HA-HA-K82R	HS	4.79662	3.7091	0.331436		PLK1-KD+HA-HA-K82R	HS	0.148889	0.0539597	0.0494338
	PLK1-KD+HA-HA-K82R	HS	4.5915	3.87329	0.192351		PLK1-KD+HA-HA-K82R	HS	0.0793317	0.0921362	0.0280954
	PLK1-KD+HA-HA-K82R	HS	3.7568	3.08383	0.226201		PLK1-KD+HA-HA-K82R	HS	0.101077	0.0679358	0.0658319
	TRRAPChIP						TRIM33 ChIP
	Sample Name	Cont. or HS	dHSE	pHSE	Inter.		Sample Name	Cont. or HS	dHSE	pHSE	Inter.
	SCR+GFP	Cont.	0.0627266	0.0276042	0.0302844		SCR+GFP	Cont.	0.0600275	0.0235694	0.0470654
	SCR+GFP	Cont.	0.0191827	0.0450409	0.0346925		SCR+GFP	Cont.	0.0245249	0.0203922	0.0474093
	SCR+GFP	Cont.	0.0292778	0.0463876	0.0346761		SCR+GFP	Cont.	0.02969	0.0636373	0.0356917
	PLK1-KD+GFP	Cont.	0.0550893	0.0583008	0.0183932		PLK1-KD+GFP	Cont.	0.0301855	0.0306938	0.0367049
	PLK1-KD+GFP	Cont.	0.0168591	0.0293638	0.0343464		PLK1-KD+GFP	Cont.	0.0187467	0.054699	0.0195861
	PLK1-KD+GFP	Cont.	0.0359244	0.00867299	0.0391687		PLK1-KD+GFP	Cont.	0.0566184	0.0305311	0.0472731
	PLK1-KD+HA-PLK1	Cont.	0.0180677	0.0187562	0.0259441		PLK1-KD+HA-PLK1	Cont.	0.0289018	0.026338	0.0506958
	PLK1-KD+HA-PLK1	Cont.	0.0454047	0.0629998	0.0326053		PLK1-KD+HA-PLK1	Cont.	0.027445	0.0330524	0.0285115
	PLK1-KD+HA-PLK1	Cont.	0.0482468	0.0472466	0.0279077		PLK1-KD+HA-PLK1	Cont.	0.0365079	0.0518128	0.0581804
	PLK1-KD+HA-HA-K82R	Cont.	0.0301467	0.0494486	0.0277492		PLK1-KD+HA-HA-K82R	Cont.	0.0436791	0.0288725	0.0216626
	PLK1-KD+HA-HA-K82R	Cont.	0.0593827	0.0273886	0.031599		PLK1-KD+HA-HA-K82R	Cont.	0.0304063	0.0323217	0.0332398
	PLK1-KD+HA-HA-K82R	Cont.	0.0335696	0.0291674	0.0221277		PLK1-KD+HA-HA-K82R	Cont.	0.0416398	0.0254074	0.040893
	SCR+GFP	HS	0.0926911	0.111585	0.0168053		SCR+GFP	HS	0.168473	0.117267	0.0367177
	SCR+GFP	HS	0.133126	0.0725176	0.0334518		SCR+GFP	HS	0.2276	0.166917	0.0392012
	SCR+GFP	HS	0.142724	0.0990445	0.0304232		SCR+GFP	HS	0.161206	0.116108	0.0635843
	PLK1-KD+GFP	HS	0.0220326	0.0238122	0.0343796		PLK1-KD+GFP	HS	0.0346296	0.0488487	0.047741
	PLK1-KD+GFP	HS	0.038518	0.0184881	0.0429039		PLK1-KD+GFP	HS	0.0473112	0.049849	0.0383724
	PLK1-KD+GFP	HS	0.0389277	0.0643174	0.0217684		PLK1-KD+GFP	HS	0.0105239	0.0425009	0.0386635
	PLK1-KD+HA-PLK1	HS	0.112098	0.109397	0.0247078		PLK1-KD+HA-PLK1	HS	0.253538	0.102754	0.0243684
	PLK1-KD+HA-PLK1	HS	0.115325	0.0820712	0.0210985		PLK1-KD+HA-PLK1	HS	0.2058	0.0855648	0.0436974
	PLK1-KD+HA-PLK1	HS	0.124669	0.087036	0.0318305		PLK1-KD+HA-PLK1	HS	0.143241	0.157355	0.0384498
	PLK1-KD+HA-HA-K82R	HS	0.0188154	0.0169339	0.0242828		PLK1-KD+HA-HA-K82R	HS	0.0392671	0.0432739	0.0452065
	PLK1-KD+HA-HA-K82R	HS	0.0596421	0.0536779	0.0497502		PLK1-KD+HA-HA-K82R	HS	0.0237732	0.0301349	0.05105
	PLK1-KD+HA-HA-K82R	HS	0.0406311	0.036568	0.0209934		PLK1-KD+HA-HA-K82R	HS	0.034452	0.0402334	0.0459883
Fig. 5g
	H2BK120ub ChIP						H2B ChIP
	Sample Name	Cont. or HS	dHSE	pHSE	Inter.		Sample Name	Cont. or HS	dHSE	pHSE	Inter.
	SCR+GFP	Cont.	0.994086	1.07883	0.946176		SCR+GFP	Cont.	0.446471	0.521767	2.63394
	SCR+GFP	Cont.	1.14806	1.27797	0.62037		SCR+GFP	Cont.	0.382976	0.669883	2.68373
	SCR+GFP	Cont.	1.17103	0.840812	0.644146		SCR+GFP	Cont.	0.417093	0.507924	2.53503
	PLK1-KD+GFP	Cont.	1.11327	0.9607	0.691381		PLK1-KD+GFP	Cont.	0.355934	0.461353	2.75194
	PLK1-KD+GFP	Cont.	0.941261	0.943544	0.748909		PLK1-KD+GFP	Cont.	0.340921	0.450081	2.35641
	PLK1-KD+GFP	Cont.	1.05576	0.766885	1.02555		PLK1-KD+GFP	Cont.	0.565793	0.412157	2.64839
	PLK1-KD+HA-PLK1	Cont.	1.12038	1.14624	0.702082		PLK1-KD+HA-PLK1	Cont.	0.354204	0.436796	2.27979
	PLK1-KD+HA-PLK1	Cont.	0.941346	0.874693	0.762085		PLK1-KD+HA-PLK1	Cont.	0.386553	0.457668	2.12404
	PLK1-KD+HA-PLK1	Cont.	1.01034	0.887386	1.03225		PLK1-KD+HA-PLK1	Cont.	0.537901	0.416111	2.36369
	PLK1-KD+HA-HA-K82R	Cont.	1.08499	1.01686	0.731177		PLK1-KD+HA-HA-K82R	Cont.	0.531359	0.425922	2.12696
	PLK1-KD+HA-HA-K82R	Cont.	1.17846	1.04973	0.753893		PLK1-KD+HA-HA-K82R	Cont.	0.359237	0.563038	2.41819
	PLK1-KD+HA-HA-K82R	Cont.	1.1437	0.815453	0.829952		PLK1-KD+HA-HA-K82R	Cont.	0.469296	0.595852	2.65698
	SCR+GFP	HS	3.16806	4.90977	0.677319		SCR+GFP	Cont.	0.140523	0.072234	2.7686
	SCR+GFP	HS	3.44605	5.4262	0.585354		SCR+GFP	Cont.	0.108561	0.121079	2.74868
	SCR+GFP	HS	3.34267	4.35374	0.585354		SCR+GFP	Cont.	0.115756	0.0948296	2.69077
	PLK1-KD+GFP	HS	1.10036	1.16995	0.661842		PLK1-KD+GFP	HS	0.362598	0.382546	2.73257
	PLK1-KD+GFP	HS	1.18924	1.189	0.661143		PLK1-KD+GFP	HS	0.386763	0.323529	2.51891
	PLK1-KD+GFP	HS	1.02011	1.13456	1.07292		PLK1-KD+GFP	HS	0.380761	0.359859	2.53153
	PLK1-KD+HA-PLK1	HS	3.26318	4.21812	0.741191		PLK1-KD+HA-PLK1	HS	0.140716	0.104858	2.12001
	PLK1-KD+HA-PLK1	HS	3.1898	4.33112	1.00802		PLK1-KD+HA-PLK1	HS	0.130367	0.104715	2.38368
	PLK1-KD+HA-PLK1	HS	3.20214	4.80575	1.04781		PLK1-KD+HA-PLK1	HS	0.108234	0.0743175	2.41954
	PLK1-KD+HA-HA-K82R	HS	1.20213	1.24353	0.756011		PLK1-KD+HA-HA-K82R	HS	0.358484	0.316168	1.93346
	PLK1-KD+HA-HA-K82R	HS	1.20875	1.27749	0.816938		PLK1-KD+HA-HA-K82R	HS	0.37724	0.290072	2.40793
	PLK1-KD+HA-HA-K82R	HS	1.24499	1.10466	0.819637		PLK1-KD+HA-HA-K82R	HS	0.347039	0.331141	2.44145

## Sheet: Fig.6
Fig. 6a
	Cell survival
	Time (h) at 45oC	SCR	HSF1-KD	TRRAP-KD2
	0	0.909091	0.993103	0.973913
	0	0.987013	1.04828	0.973913
	0	1.03896	0.965517	0.93913
	0	1.06494	0.993103	1.11304
	0.5	1.09091	0.993103	0.973913
	0.5	1.03896	0.993103	0.904348
	0.5	0.935065	0.882759	0.973913
	0.5	0.987013	0.827586	0.93913
	1	1.06494	0.827586	0.904348
	1	1.01299	0.744828	0.834783
	1	0.987013	0.772414	0.904348
	1	0.909091	0.882759	0.93913
	2	0.935065	0.634483	0.765217
	2	0.961039	0.551724	0.695652
	2	0.857143	0.634483	0.730435
	2	0.987013	0.606897	0.8
	3	0.831169	0.524138	0.626087
	3	0.831169	0.496552	0.556522
	3	0.909091	0.413793	0.626087
	3	0.831169	0.441379	0.695652
	4	0.857143	0.358621	0.452174
	4	0.727273	0.331034	0.486957
	4	0.831169	0.358621	0.417391
	4	0.779221	0.303448	0.591304
Fig. 6b
	Cell survival
	45oC (h)	SCR+GFP	HSF1-KD+GFP	HSF1-KD+hHSF1-HA	HSF1-KD+S419A-HA	HSF1-KD+S419G-HA
	4	0.846154	0.356164	0.781065	0.533333	0.473684
	4	0.820513	0.30137	0.733728	0.48	0.526316
	4	0.820513	0.356164	0.733728	0.453333	0.552632
	4	0.769231	0.328767	0.781065	0.426667	0.5
	MTT assay
	45oC (h)	SCR+GFP	HSF1-KD+GFP	HSF1-KD+hHSF1-HA	HSF1-KD+S419A-HA	HSF1-KD+S419G-HA
	4	1.0256	0.326131	0.88657	0.625112	0.480371
	4	0.947074	0.286274	0.925866	0.512279	0.558911
	4	1.04665	0.354483	0.921703	0.631273	0.568809
	4	0.981213	0.25925	1.09545	0.530173	0.473509
Fig. 6c
	Relative amount of Ub-protein
	Sample Name	Numerical value
	SCR+GFP	0.790395
	SCR+GFP	1.66877
	SCR+GFP	0.540835
	HSF1-KD+GFP	4.91868
	HSF1-KD+GFP	3.43271
	HSF1-KD+GFP	5.41031
	HSF1-KD+hHSF1-HA	0.585173
	HSF1-KD+hHSF1-HA	1.07007
	HSF1-KD+hHSF1-HA	1.43011
	HSF1-KD+S419A-HA	2.68813
	HSF1-KD+S419A-HA	2.30163
	HSF1-KD+S419A-HA	3.07685
	HSF1-KD+S419G-HA	2.29156
	HSF1-KD+S419G-HA	2.46265
	HSF1-KD+S419G-HA	3.2077
Fig. 6d
	Flu activity
	Recovery (h)	SCR	HSF1-KD	TRRAP-KD2
	0	6.29198	1.79164	1.56317
	0	5.89031	2.73481	2.13613
	0	7.35395	2.59809	2.50178
	1	31.8328	7.33389	12.0503
	1	27.5751	6.09263	12.4545
	1	24.4651	3.67213	13.1421
	2	86.8802	20.0671	35.5489
	2	103.488	15.8955	36.4583
	2	75.1447	19.5716	34.9926
	4	323.867	32.0692	119.431
	4	325.744	25.7251	138.286
	4	278.81	33.5804	129.427
	6	520.74	30.3372	258.831
	6	603.082	34.1084	200.009
	6	573.871	24.7941	249.144
Fig. 6e
	Flu activity
	Recovery (h)	SCR+GFP	HSF1-KD+GFP	HSF1-KD+hHSF1-HA	HSF1-KD+S419A-HA	HSF1-KD+S419G-HA
	4	267.088	16.819	201.429	99.0075	87.7796
	4	271.214	20.4628	246.498	99.3634	89.1318
	4	207.981	18.1527	249.371	90.8516	105.036

## Sheet: Fig.7
Fig. 7a
	Relative S419/HSF1
	Sample number	MeWo	HMV-1	MMAc	OUMS-36T	HeLa	HeLa+HS
	1	0.0810642	0.0827047	0.151088	0.0184959	0.112807	0.425394
	2	0.107743	0.0779722	0.261203	0.00521139	0.12629	0.32765
	3	0.109182	0.142094	0.216889	0.00404902	0.209134	0.355463
Fig. 7b
Fig. 7c	MeWo							MMAc
	Time (h)	SCR+GFP	HSF1-KD+GFP	HSF1-KD+hHSF1-HA	HSF1-KD+S419A-HA	HSF1-KD+S419G-HA		Time (h)	SCR+GFP	HSF1-KD+GFP	HSF1-KD+hHSF1-HA	HSF1-KD+S419A-HA	HSF1-KD+S419G-HA
	0	1	0.869565	0.818182	1.02857	0.941176		0	1.33333	1.2	0.888889	0.888889	0.888889
	0	1.14286	1.04348	1.09091	1.02857	1.05882		0	0.888889	0.8	1.33333	0.888889	0.888889
	0	1	1.04348	1	0.8	1.05882		0	0.888889	1.2	0.888889	1.33333	1.33333
	0	0.857143	1.04348	1.09091	1.14286	0.941176		0	0.888889	0.8	0.888889	0.888889	0.888889
	24	1.42857	1.21739	1.72727	1.37143	0.941176		24	1.77778	0.8	1.77778	1.33333	1.33333
	24	1.57143	0.869565	1.36364	1.25714	1.17647		24	2.22222	0.8	2.22222	1.33333	0.888889
	24	1.71429	0.695652	1.45455	1.02857	1.41176		24	1.77778	0.8	1.77778	1.77778	1.33333
	24	1.42857	1.04348	1.36364	1.25714	1.29412		24	1.33333	0.8	1.77778	0.888889	1.33333
	48	2	1.21739	2.09091	1.48571	1.76471		48	2.22222	0.8	2.22222	1.77778	1.33333
	48	2.42857	1.04348	2.27273	1.71429	1.41176		48	2.66667	1.2	2.22222	2.22222	1.77778
	48	2.57143	0.869565	2.18182	1.48571	1.64706		48	2.66667	0.8	2.22222	1.33333	1.77778
	48	2.71429	0.695652	2.36364	1.94286	1.41176		48	2.22222	1.2	2.66667	1.33333	1.77778
	72	3	1.04348	2.90909	2.4	2		72	3.11111	1.2	2.66667	1.77778	1.77778
	72	3.14286	0.869565	3.09091	2.28571	2		72	3.11111	1.2	3.11111	1.77778	1.77778
	72	3.57143	1.04348	3.18182	1.94286	2.35294		72	2.66667	0.8	2.66667	2.22222	1.77778
	72	3.42857	1.21739	3.27273	1.94286	1.76471		72	2.66667	0.8	2.22222	1.33333	2.22222
	96	4.57143	1.04348	4.09091	2.85714	2.11765		96	3.11111	0.8	3.11111	2.22222	1.77778
	96	4.28571	1.21739	3.63636	2.97143	2.35294		96	3.11111	1.2	2.66667	2.22222	2.22222
	96	4.57143	1.21739	4.36364	2.62857	2.47059		96	3.55556	1.2	3.11111	1.77778	1.77778
	96	3.85714	1.3913	3.72727	2.51429	2.82353		96	2.66667	1.2	2.66667	1.77778	1.77778
	120	5	0.869565	5.09091	3.31429	2.58824		120	3.55556	1.2	3.55556	2.66667	2.66667
	120	5.14286	1.21739	4.72727	3.08571	2.47059		120	3.11111	1.2	3.11111	2.22222	1.77778
	120	5.28571	1.04348	4.36364	2.51429	3.05882		120	3.55556	1.2	3.11111	2.22222	2.22222
	120	5.42857	1.3913	5	3.2	2.47059		120	3.11111	0.8	3.11111	1.77778	1.77778
	144	6.14286	1.21739	5.90909	3.65714	3.41176		144	3.55556	0.8	3.55556	2.22222	2.22222
	144	6.28571	1.3913	6.09091	3.77143	2.94118		144	3.11111	1.6	3.55556	2.66667	2.22222
	144	6.71429	1.21739	5.45455	3.42857	3.29412		144	3.55556	1.2	3.11111	2.22222	2.66667
	144	6	1.3913	5.63636	4	3.64706		144	4	1.2	3.55556	2.22222	2.22222
	HMV-1							OUMS-36T
	Time (h)	SCR+GFP	HSF1-KD+GFP	HSF1-KD+hHSF1-HA	HSF1-KD+S419A-HA	HSF1-KD+S419G-HA		Time (h)	SCR+GFP	HSF1-KD+GFP	HSF1-KD+hHSF1-HA	HSF1-KD+S419A-HA	HSF1-KD+S419G-HA
	0	1.04918	0.888889	1	1.01333	1		0	0.90566	0.90566	1.05263	0.981132	0.90566
	0	0.918033	0.987654	0.9375	0.906667	0.944444		0	0.981132	0.981132	0.982456	1.0566	1.0566
	0	0.983607	1.08642	1	1.06667	1		0	1.0566	1.0566	0.842105	1.0566	1.0566
	0	1.04918	1.03704	1.0625	1.01333	1.05556		0	1.0566	1.0566	1.12281	0.90566	0.981132
	24	1.70492	1.03704	1.625	1.17333	1.22222		24	1.58491	1.73585	1.61404	1.58491	1.58491
	24	1.57377	1.08642	1.5625	1.28	1.33333		24	1.50943	1.66038	1.68421	1.66038	1.66038
	24	1.63934	0.987654	1.5	1.38667	1.22222		24	1.58491	1.50943	1.68421	1.73585	1.73585
	24	1.63934	1.03704	1.5	1.28	1.27778		24	1.81132	1.66038	1.75439	1.66038	1.66038
	48	2.36066	1.08642	2	1.54667	1.44444		48	2.86792	2.86792	2.52632	3.16981	3.32075
	48	2.22951	0.987654	1.9375	1.44	1.61111		48	2.9434	2.64151	2.66667	2.71698	3.01887
	48	2.09836	1.03704	2	1.54667	1.61111		48	2.79245	2.49057	2.73684	2.79245	2.79245
	48	2.09836	1.1358	2.0625	1.6	1.33333		48	2.64151	2.79245	3.08772	2.9434	2.79245
	72	2.68852	0.938272	2.5625	1.86667	1.77778		72	4.22642	3.69811	4.35088	4.30189	4.37736
	72	2.42623	1.08642	2.375	1.81333	1.77778		72	3.77358	3.92453	4.07018	4.37736	3.92453
	72	2.7541	1.1358	2.25	1.76	1.66667		72	3.92453	3.77358	3.85965	4	4.15094
	72	2.62295	1.08642	2.5	1.86667	1.61111		72	4.15094	3.62264	4.07018	4.15094	3.77358
	96	3.14754	1.28395	2.9375	2.02667	2		96	6.79245	6.18868	6.73684	5.66038	6.79245
	96	3.27869	1.08642	2.8125	2.13333	1.88889		96	6.33962	6.49057	6.17544	6.56604	6.26415
	96	3.14754	1.08642	3	1.97333	2		96	6.49057	6.03774	6.31579	5.88679	6.41509
	96	3.01639	0.987654	2.8125	2.08	2.05556		96	6.71698	5.88679	6.73684	6.64151	5.96226
	120	3.93443	1.08642	3.75	2.13333	2.22222		120	9.81132	8.30189	9.61404	9.0566	8.30189
	120	4.06557	1.08642	3.6875	2.50667	2.16667		120	9.20755	8.22642	8.98246	8.15094	8.22642
	120	3.86885	1.18519	3.8125	2.45333	2.44444		120	9.66038	8.67925	9.05263	8	8
	120	4.13115	1.1358	3.625	2.13333	2.33333		120	9.81132	8.15094	9.61404	8.83019	8.07547
	144	4.72131	1.08642	4.6875	2.56	2.66667		144	13.7358	10.4906	13.193	11.2453	11.2453
	144	4.91803	1.1358	4.375	2.56	2.88889		144	13.0566	10.717	12.6316	10.4906	10.0377
	144	4.59016	1.18519	4.1875	2.24	2.44444		144	14.1132	10.8679	12.4211	11.5472	11.2453
	144	4.72131	1.18519	4.125	2.66667	2.05556		144	12.4528	11.6981	12.2105	11.2453	11.6226
Fig. 7d	MeWo
	Time (h)	SCR+GFP	HSF1-KD+GFP	HSF1-KD+hHSF1-HA	HSF1-KD+S419A-HA	HSF1-KD+S326A-HA	HSF1-KD+S326A/S419A-HA
	0	0.90566	1.2973	0.944444	0.93617	1.14286	0.820513
	0	1.13208	0.756757	1.05556	1.02128	0.914286	1.23077
	0	0.981132	1.18919	0.944444	1.02128	0.914286	1.02564
	0	0.981132	0.756757	1.05556	1.02128	1.02857	0.923077
	24	1.73585	0.972973	1.61111	1.19149	1.14286	1.23077
	24	1.81132	1.08108	1.55556	1.53191	1.25714	1.23077
	24	1.50943	1.18919	1.66667	1.02128	1.37143	1.02564
	24	1.58491	1.08108	1.5	1.53191	1.48571	1.4359
	48	2.18868	0.864865	2.22222	1.78723	1.71429	1.23077
	48	2.41509	0.972973	2.11111	1.53191	1.6	1.4359
	48	2.03774	1.08108	2	1.61702	1.48571	1.23077
	48	2.18868	0.972973	2.11111	1.70213	1.25714	1.4359
	72	3.01887	1.08108	3	2.21277	1.94286	1.64103
	72	2.9434	0.864865	3.05556	1.95745	1.6	1.23077
	72	2.9434	0.864865	2.55556	1.87234	1.71429	1.64103
	72	2.79245	0.972973	2.72222	2.04255	1.82857	1.53846
	96	3.69811	0.972973	3.88889	2.29787	1.94286	1.74359
	96	3.69811	1.08108	3.5	2.21277	2.17143	1.74359
	96	4.15094	1.2973	3.5	2.46809	2.05714	1.53846
	96	4	0.972973	3.55556	2.7234	2.17143	1.74359
	120	4.98113	1.18919	4.55556	2.55319	2.28571	1.64103
	120	4.75472	1.18919	4.66667	2.97872	2.51429	1.84615
	120	4.5283	0.972973	4.44444	2.7234	2.28571	2.05128
	120	4.75472	0.972973	4.44444	2.97872	2.74286	2.05128
	144	5.58491	1.18919	5.11111	3.40426	3.08571	2.35897
	144	5.28302	1.08108	5.5	3.65957	2.62857	1.94872
	144	5.81132	0.972973	5.05556	3.14894	2.74286	1.84615
	144	5.20755	1.08108	5.11111	3.31915	3.08571	1.94872
Fig. 7e	MeWo			OUMS-36T
	Sample Name	Relative HSP72 mRNA		Sample Name	Relative HSP72 mRNA
	SCR+GFP	1.11558		SCR+GFP	0.990699
	SCR+GFP	0.948683		SCR+GFP	1.0063
	SCR+GFP	0.935739		SCR+GFP	1.003
	HSF1-KD+GFP	0.382247		HSF1-KD+GFP	0.70357
	HSF1-KD+GFP	0.388136		HSF1-KD+GFP	0.72391
	HSF1-KD+GFP	0.340569		HSF1-KD+GFP	0.657664
	HSF1-KD+hHSF1-HA	0.924635		HSF1-KD+hHSF1-HA	0.894657
	HSF1-KD+hHSF1-HA	0.88516		HSF1-KD+hHSF1-HA	0.890212
	HSF1-KD+hHSF1-HA	0.962504		HSF1-KD+hHSF1-HA	0.892395
	HSF1-KD+S419A-HA	0.679079		HSF1-KD+S419A-HA	0.969125
	HSF1-KD+S419A-HA	0.561018		HSF1-KD+S419A-HA	1.00373
	HSF1-KD+S419A-HA	0.46528		HSF1-KD+S419A-HA	0.775398
	HSF1-KD+S326A-HA	0.577935		HSF1-KD+S326A-HA	0.865801
	HSF1-KD+S326A-HA	0.526102		HSF1-KD+S326A-HA	0.953226
	HSF1-KD+S326A-HA	0.442669		HSF1-KD+S326A-HA	0.953848
	HSF1-KD+S326A/S419A-HA	0.372668		HSF1-KD+S326A/S419A-HA	0.950829
	HSF1-KD+S326A/S419A-HA	0.461039		HSF1-KD+S326A/S419A-HA	0.83862
	HSF1-KD+S326A/S419A-HA	0.341432		HSF1-KD+S326A/S419A-HA	0.862125
Fig. 7f	Tumor size
	Day	SCR+GFP	HSF1-KD+GFP	HSF1-KD+hHSF1-HA	HSF1-KD+S419A-HA	HSF1-KD+S326A-HA	HSF1-KD+S326A/S419A-HA
	6	68.952	0.324	71.424	25.992	24.624	5.184
	6	98.022	0.2835	65	19.652	14.336	2.7455
	6	57.434	0.324	67.6	1.331	15.606	0.324
	6	8.379	0.256	75.264	0.9315	6.912	0.162
	6	44.982	0.15	71.0875	28.749	2.025	2.16
	6	41.912	1.296	31.487	10.9375	2.025	4.114
	6	71.442	0.162	34.398	25.725	5.292	1.21
	6	42.525	0.16	31.79	9.477	5.5545	0.9075
	10	134.54	0.484	142.228	36.504	35.28	30.4
	10	126.976	0.4	83.1875	27.378	33.62	4.4
	10	75	0.324	97.556	7.744	19.44	0.064
	10	129.6	0.4	106.496	6.0835	6.4	0.3645
	10	85.176	1.44	100.352	36.162	0.864	16.82
	10	188.604	2.704	81.12	17.408	4.851	6.76
	10	156.816	0.256	190.608	65.856	30.324	7.436
	10	134.096	0.3	176.418	13.312	7.774	5.292
	14	268.324	0.256	237.158	56.784	37.044	18.772
	14	270	0.192	363.312	30.4	25.92	1.014
	14	130.696	0.1715	136.462	14.3745	15.36	2.268
	14	322.752	0.144	184.032	12.138	10.478	0.7605
	14	297.464	0.6655	133.956	31.939	12.288	7.2
	14	453.6	1.815	236.816	20.2125	24.624	15.36
	14	279.276	0.1715	401.841	62.0125	56.784	20.808
	14	205.048	0.256	341.172	19.3315	19.3315	0.864
	18	486.68	0.108	356.083	31.752	43.5375	21.66
	18	477.9	0.108	516.096	28.8	35.28	1.014
	18	376.648	0.108	363.312	21.904	24.642	3.2
	18	605	0.108	158.438	28.224	22.932	0.3645
	18	559.55	0.108	241.875	37.044	88.2	7.938
	18	541.5	0.108	404.32	140.306	19.652	15.36
	18	382.925	0.108	542.683	88.412	52.5	23.328
	18	377.856	0.0135	465.52	32.4	67.6	1.372
	22	929.214	0.108	639.744	99.944	78.65	22.382
	22	813.186	0.108	713.856	33.516	42.525	1.014
	22	639.744	0.108	464.788	30.258	19.773	3.7485
	22	938.975	0.108	348.3	11.776	35.344	0.3645
	22	771.75	0.108	512.79	48.598	93.1	8.954
	22	861.373	0.108	784.08	139.425	22.032	16.8795
	22	749.088	0.108	799.552	108.664	59.488	26.714
	22	602.112	0.0135	920.465	24.8	78.4	1.6875
Fig. 7g	Tumor mass
	Sample number	SCR+GFP	HSF1-KD+GFP	HSF1-KD+hHSF1-HA	HSF1-KD+S419A-HA	HSF1-KD+S326A-HA	HSF1-KD+S326A/S419A-HA
	1	1643.3	5.8	816.9	63.5	97.8	10.4
	2	1066.4	8.7	1041.3	63.3	50.3	8.4
	3	902.8	5.3	416.5	108.2	50	8.9
	4	513.5	6.7	425	53.1	41.4	7
	5	1351.5	7.5	1036.9	54.2	41.7	13.2
	6	846.7	3.4	606.6	55	40.5	12.1
	7	613.8	5.7	1171.6	95.1	48.3	11.7
	8	671.5	7.5	687.7	50.5	57.4	11

## Sheet: Sup Fig.1
Sup Fig. 1a
Sup Fig. 1c
	HSP110				HSP90alpha
	Sample Name	Cont. or HS	Relative HSP110 mRNA		Sample Name	Cont. or HS	Relative HSP90alpha mRNA
	SCR	Cont.	1.01578		SCR	Cont.	1.3105
	SCR	Cont.	1.02249		SCR	Cont.	0.844751
	SCR	Cont.	0.961724		SCR	Cont.	0.844751
	TRRAP-KD1	Cont.	0.994592		TRRAP-KD1	Cont.	0.937925
	TRRAP-KD1	Cont.	0.850695		TRRAP-KD1	Cont.	1.06411
	TRRAP-KD1	Cont.	0.987906		TRRAP-KD1	Cont.	1.06411
	TRRAP-KD2	Cont.	1.19032		TRRAP-KD2	Cont.	1.0606
	TRRAP-KD2	Cont.	1.1475		TRRAP-KD2	Cont.	0.93697
	TRRAP-KD2	Cont.	1.09965		TRRAP-KD2	Cont.	0.817254
	SCR	HS	4.99166		SCR	HS	1.6594
	SCR	HS	4.90754		SCR	HS	1.57954
	SCR	HS	6.29067		SCR	HS	1.59174
	TRRAP-KD1	HS	2.03563		TRRAP-KD1	HS	0.887418
	TRRAP-KD1	HS	2.59019		TRRAP-KD1	HS	0.980633
	TRRAP-KD1	HS	2.23943		TRRAP-KD1	HS	1.17413
	TRRAP-KD2	HS	2.75491		TRRAP-KD2	HS	1.08951
	TRRAP-KD2	HS	2.65218		TRRAP-KD2	HS	0.984032
	TRRAP-KD2	HS	2.70731		TRRAP-KD2	HS	1.18952
	HSP40				HSP27
	Sample Name	Cont. or HS	Relative HSP40 mRNA		Sample Name	Cont. or HS	Relative HSP27 mRNA
	SCR	Cont.	0.966638		SCR	Cont.	1.1472
	SCR	Cont.	1.06487		SCR	Cont.	0.911642
	SCR	Cont.	0.968495		SCR	Cont.	0.941156
	TRRAP-KD1	Cont.	1.26921		TRRAP-KD1	Cont.	1.15236
	TRRAP-KD1	Cont.	1.10547		TRRAP-KD1	Cont.	1.05244
	TRRAP-KD1	Cont.	1.78772		TRRAP-KD1	Cont.	0.893688
	TRRAP-KD2	Cont.	1.067		TRRAP-KD2	Cont.	1.14765
	TRRAP-KD2	Cont.	1.05539		TRRAP-KD2	Cont.	1.08952
	TRRAP-KD2	Cont.	0.636612		TRRAP-KD2	Cont.	1.06004
	SCR	HS	10.3817		SCR	HS	7.01794
	SCR	HS	10.765		SCR	HS	6.9961
	SCR	HS	8.89999		SCR	HS	6.11553
	TRRAP-KD1	HS	4.46		TRRAP-KD1	HS	2.38088
	TRRAP-KD1	HS	4.32442		TRRAP-KD1	HS	2.30244
	TRRAP-KD1	HS	3.58581		TRRAP-KD1	HS	2.19545
	TRRAP-KD2	HS	4.25767		TRRAP-KD2	HS	2.48573
	TRRAP-KD2	HS	4.43087		TRRAP-KD2	HS	2.4984
	TRRAP-KD2	HS	4.63106		TRRAP-KD2	HS	2.11213
Sup Fig. 1d
	HSP72
	Sample Name	Cont. or Stress	Relative HSP72 mRNA
	SCR	Cont.	0.948503
	SCR	Cont.	1.16186
	SCR	Cont.	0.88964
	TRRAP-KD1	Cont.	1.00569
	TRRAP-KD1	Cont.	0.75097
	TRRAP-KD1	Cont.	0.95673
	TRRAP-KD2	Cont.	1.14075
	TRRAP-KD2	Cont.	0.891533
	TRRAP-KD2	Cont.	0.991773
	SCR	MG132	14.7476
	SCR	MG132	12.9868
	SCR	MG132	12.8299
	TRRAP-KD1	MG132	6.33585
	TRRAP-KD1	MG132	7.38645
	TRRAP-KD1	MG132	8.01267
	TRRAP-KD2	MG132	7.56213
	TRRAP-KD2	MG132	7.39943
	TRRAP-KD2	MG132	7.87452
	SCR	AZC	18.5389
	SCR	AZC	18.506
	SCR	AZC	20.0642
	TRRAP-KD1	AZC	8.30203
	TRRAP-KD1	AZC	8.16328
	TRRAP-KD1	AZC	9.62306
	TRRAP-KD2	AZC	11.2236
	TRRAP-KD2	AZC	10.3588
	TRRAP-KD2	AZC	10.5124

## Sheet: Sup Fig.2
Sup Fig. 2a
Sup Fig. 2b
Sup Fig. 2c
Sup Fig. 2d
	HSF1 ChIP						TRRAP ChIP
	Sample Name	Cont. or HS	dHSE	pHSE	Inter.		Sample Name	Cont. or HS	dHSE	pHSE	Inter.
	SCR	Cont.	0.369889	1.41817	0.145231		SCR	Cont.	0.0435753	0.049031	0.0396819
	SCR	Cont.	0.518028	1.24407	0.158312		SCR	Cont.	0.0378696	0.0298996	0.042187
	SCR	Cont.	0.506853	1.76268	0.26189		SCR	Cont.	0.055561	0.0579997	0.0485907
	TRRAP-KD2	Cont.	0.307067	1.56357	0.194593		TRRAP-KD2	Cont.	0.0412632	0.0427916	0.0335954
	TRRAP-KD2	Cont.	0.615936	1.18003	0.193052		TRRAP-KD2	Cont.	0.0204818	0.0502943	0.0335954
	TRRAP-KD2	Cont.	0.485687	1.56357	0.243991		TRRAP-KD2	Cont.	0.0383632	0.0767431	0.0262594
	SCR	HS	17.1701	11.918	0.147409		SCR	HS	0.228016	0.111283	0.0424213
	SCR	HS	19.6225	11.2299	0.244519		SCR	HS	0.251131	0.181302	0.0419851
	SCR	HS	17.7494	10.6266	0.185961		SCR	HS	0.207263	0.19146	0.0161581
	TRRAP-KD2	HS	12.3935	4.7306	0.176932		TRRAP-KD2	HS	0.0623835	0.0676544	0.0145218
	TRRAP-KD2	HS	9.59689	5.37426	0.209063		TRRAP-KD2	HS	0.0546062	0.0692949	0.0107897
	TRRAP-KD2	HS	4.98928	5.28276	0.206964		TRRAP-KD2	HS	0.0262047	0.0476695	0.0720376
Sup Fig. 2e																	Sup Fig. 2h
																		HSP72
																		Sample Name	Cont. or HS	Relative HSP72 mRNA
																		SCR	Cont.	1.16772
																		SCR	Cont.	0.829594
																		SCR	Cont.	1.00269
																		TRRAP-KD2	Cont.	0.808126
																		TRRAP-KD2	Cont.	1.07986
																		TRRAP-KD2	Cont.	1.04903
																		TRRAP-KD2+TRRAP-3xFLAG	Cont.	1.18499
																		TRRAP-KD2+TRRAP-3xFLAG	Cont.	1.03646
																		TRRAP-KD2+TRRAP-3xFLAG	Cont.	1.12085
																		TRRAP-KD2+TRRAP-delta1801-1833-3xFLAG	Cont.	1.28754
																		TRRAP-KD2+TRRAP-delta1801-1833-3xFLAG	Cont.	0.916076
																		TRRAP-KD2+TRRAP-delta1801-1833-3xFLAG	Cont.	0.960155
Sup Fig. 2f																		SCR	HS	9.22363
																		SCR	HS	8.32357
																		SCR	HS	8.90717
																		TRRAP-KD2	HS	4.69369
																		TRRAP-KD2	HS	4.64567
																		TRRAP-KD2	HS	5.05358
																		TRRAP-KD2+TRRAP-3xFLAG	HS	10.8349
																		TRRAP-KD2+TRRAP-3xFLAG	HS	10.8387
																		TRRAP-KD2+TRRAP-3xFLAG	HS	9.431
																		TRRAP-KD2+TRRAP-delta1801-1833-3xFLAG	HS	6.0847
																		TRRAP-KD2+TRRAP-delta1801-1833-3xFLAG	HS	5.78558
																		TRRAP-KD2+TRRAP-delta1801-1833-3xFLAG	HS	6.87102
Sup Fig. 2g

## Sheet: Sup Fig.3
Sup Fig. 3a
	H3 ChIP					H4 ChIP
	Sample Name	Cont. or HS	dHSE	Inter.		Sample Name	Cont. or HS	dHSE	Inter.
	SCR+GFP	Cont.	0.559722	1.41602		SCR+GFP	Cont.	0.659569	1.43914
	SCR+GFP	Cont.	0.53976	1.44181		SCR+GFP	Cont.	0.651271	2.17542
	SCR+GFP	Cont.	0.567519	1.39265		SCR+GFP	Cont.	0.659569	1.5239
	HSF1-KD+GFP	Cont.	0.953233	1.38222		HSF1-KD+GFP	Cont.	1.25109	1.15193
	HSF1-KD+GFP	Cont.	1.0011	1.43618		HSF1-KD+GFP	Cont.	1.16539	1.93466
	HSF1-KD+GFP	Cont.	0.872295	1.12391		HSF1-KD+GFP	Cont.	1.1349	1.93466
	HSF1-KD+hHSF1-HA	Cont.	0.638657	1.54521		HSF1-KD+hHSF1-HA	Cont.	0.433705	1.43512
	HSF1-KD+hHSF1-HA	Cont.	0.670833	1.54944		HSF1-KD+hHSF1-HA	Cont.	0.645437	1.50793
	HSF1-KD+hHSF1-HA	Cont.	0.571367	1.26313		HSF1-KD+hHSF1-HA	Cont.	0.581826	2.24282
	HSF1-KD+S419A-HA	Cont.	0.418913	1.62067		HSF1-KD+S419A-HA	Cont.	0.646409	1.36241
	HSF1-KD+S419A-HA	Cont.	0.487584	1.68097		HSF1-KD+S419A-HA	Cont.	0.669711	1.36241
	HSF1-KD+S419A-HA	Cont.	0.654929	1.59798		HSF1-KD+S419A-HA	Cont.	0.669711	2.40504
	HSF1-KD+S419G-HA	Cont.	0.459848	1.61939		HSF1-KD+S419G-HA	Cont.	0.580525	1.46968
	HSF1-KD+S419G-HA	Cont.	0.562414	1.61278		HSF1-KD+S419G-HA	Cont.	0.606524	1.45679
	HSF1-KD+S419G-HA	Cont.	0.576244	1.63245		HSF1-KD+S419G-HA	Cont.	0.606524	2.1481
	SCR+GFP	HS	0.20511	1.54791		SCR+GFP	HS	0.130984	1.8332
	SCR+GFP	HS	0.17542	1.44525		SCR+GFP	HS	0.145267	1.3795
	SCR+GFP	HS	0.176695	1.38267		SCR+GFP	HS	0.220769	1.52293
	HSF1-KD+GFP	HS	0.825712	1.37519		HSF1-KD+GFP	HS	0.993679	1.8091
	HSF1-KD+GFP	HS	0.828479	1.3139		HSF1-KD+GFP	HS	1.21181	1.6812
	HSF1-KD+GFP	HS	0.87028	1.41796		HSF1-KD+GFP	HS	1.20373	1.77456
	HSF1-KD+hHSF1-HA	HS	0.162394	1.45472		HSF1-KD+hHSF1-HA	HS	0.159507	1.83598
	HSF1-KD+hHSF1-HA	HS	0.155218	1.56866		HSF1-KD+hHSF1-HA	HS	0.180121	1.31549
	HSF1-KD+hHSF1-HA	HS	0.125548	1.21275		HSF1-KD+hHSF1-HA	HS	0.203404	2.14198
	HSF1-KD+S419A-HA	HS	0.532821	1.74491		HSF1-KD+S419A-HA	HS	0.401142	1.15549
	HSF1-KD+S419A-HA	HS	0.426888	1.47398		HSF1-KD+S419A-HA	HS	0.452185	2.16075
	HSF1-KD+S419A-HA	HS	0.459097	1.47398		HSF1-KD+S419A-HA	HS	0.443884	1.51264
	HSF1-KD+S419G-HA	HS	0.443781	1.57108		HSF1-KD+S419G-HA	HS	0.507867	1.60263
	HSF1-KD+S419G-HA	HS	0.386171	1.60115		HSF1-KD+S419G-HA	HS	0.418333	2.07064
	HSF1-KD+S419G-HA	HS	0.397736	1.60115		HSF1-KD+S419G-HA	HS	0.440041	1.60263
Sup Fig. 3b
Sup Fig. 3c							Sup Fig. 3e
	HSF1 ChIP							HSP72
	Sample Name	Cont. or HS	dHSE	pHSE	Inter.			Sample Name	Cont. or HS	Relative HSP72 mRNA
	SCR	Cont.	0.602502	1.50397	0.20897			SCR	Cont.	1.00523
	SCR	Cont.	0.598861	1.52532	0.195495			SCR	Cont.	0.981782
	SCR	Cont.	0.62794	1.43007	0.177216			SCR	Cont.	1.01299
	TIP60-KD	Cont.	0.545138	1.09802	0.241046			p300-KD	Cont.	1.11401
	TIP60-KD	Cont.	0.692302	1.15407	0.16432			p300-KD	Cont.	1.01283
	TIP60-KD	Cont.	0.783584	1.71252	0.214415			p300-KD	Cont.	1.17481
	p300-KD	Cont.	0.664296	1.50168	0.161698			TRRAP-KD2	Cont.	1.22783
	p300-KD	Cont.	0.633457	1.57145	0.159564			TRRAP-KD2	Cont.	1.12015
	p300-KD	Cont.	0.70422	1.49821	0.478691			TRRAP-KD2	Cont.	1.3731
	SCR	HS	13.8815	8.93272	0.231941			DKO	Cont.	1.18654
	SCR	HS	13.7311	8.8665	0.238618			DKO	Cont.	1.29512
	SCR	HS	13.6196	8.70263	0.238618			DKO	Cont.	1.38122
	TIP60-KD	HS	11.6786	6.82359	0.155926			SCR	HS	10.2835
	TIP60-KD	HS	9.88359	7.31025	0.167689			SCR	HS	9.84917
	TIP60-KD	HS	11.4546	6.75055	0.167689			SCR	HS	10.9279
	p300-KD	HS	9.7277	5.6794	0.2346			p300-KD	HS	7.54917
	p300-KD	HS	11.1643	6.73735	0.223578			p300-KD	HS	7.1815
	p300-KD	HS	11.0172	6.66446	0.223578			p300-KD	HS	7.22978
								TRRAP-KD2	HS	5.73213
Sup Fig. 3d								TRRAP-KD2	HS	5.19928
	p300 ChIP							TRRAP-KD2	HS	5.33428
	Sample Name	Cont. or HS	dHSE	pHSE	Inter.			DKO	HS	4.59677
	SCR	Cont.	0.0696759	0.0594685	0.0539659			DKO	HS	4.25032
	SCR	Cont.	0.0479388	0.0565196	0.0495099			DKO	HS	4.13518
	SCR	Cont.	0.0450037	0.0585993	0.0464096
	HSF1-KD	Cont.	0.0712821	0.0668377	0.0486816
	HSF1-KD	Cont.	0.0503198	0.0510525	0.04719
	HSF1-KD	Cont.	0.0503198	0.0502927	0.0486816
	TRRAP-KD2	Cont.	0.0508221	0.0426703	0.0429956
	TRRAP-KD2	Cont.	0.0655102	0.0658191	0.0429353
	TRRAP-KD2	Cont.	0.0597634	0.0513432	0.0480748
	SCR	HS	0.235345	0.147788	0.0502197
	SCR	HS	0.16671	0.174843	0.0525309
	SCR	HS	0.235345	0.159082	0.0368606
	HSF1-KD	HS	0.0517636	0.0521748	0.0438755
	HSF1-KD	HS	0.0696693	0.0391956	0.0442043
	HSF1-KD	HS	0.0517636	0.0425088	0.0442043
	TRRAP-KD2	HS	0.0912131	0.0948149	0.0374873
	TRRAP-KD2	HS	0.131191	0.0939844	0.0358213
	TRRAP-KD2	HS	0.130488	0.0778116	0.0410112
Sup Fig. 3f													Sup Fig. 3g
	H3 ChIP						H4 ChIP							H3K9ac ChIP
	Sample Name	Cont. or HS	dHSE	pHSE	Inter.		Sample Name	Cont. or HS	dHSE	pHSE	Inter.			Sample Name	Cont. or HS	dHSE	pHSE	Inter.
	SCR	Cont.	0.510684	0.445845	1.56583		SCR	Cont.	0.507581	0.40995	1.28963			SCR	Cont.	1.82559	1.4308	0.285057
	SCR	Cont.	0.449175	0.481975	1.50743		SCR	Cont.	0.580998	0.430694	1.64687			SCR	Cont.	1.56408	1.70516	0.286797
	SCR	Cont.	0.534168	0.500421	1.47101		SCR	Cont.	0.397156	0.441193	1.50755			SCR	Cont.	1.42553	1.30813	0.223825
	HSF1-KD	Cont.	0.965069	0.907742	1.61002		HSF1-KD	Cont.	0.871173	0.920567	1.24568			HSF1-KD	Cont.	1.11935	1.09824	0.325286
	HSF1-KD	Cont.	1.17074	1.04032	1.3851		HSF1-KD	Cont.	1.04325	0.922467	1.3834			HSF1-KD	Cont.	0.959008	1.10668	0.336456
	HSF1-KD	Cont.	0.862917	1.00931	1.38911		HSF1-KD	Cont.	0.858704	0.926516	1.58554			HSF1-KD	Cont.	0.874055	1.23755	0.320016
	TRRAP-KD2	Cont.	0.442722	0.51858	0.904762		TRRAP-KD2	Cont.	0.450832	0.452266	1.2754			TRRAP-KD2	Cont.	2.42325	1.3717	0.298216
	TRRAP-KD2	Cont.	0.522469	0.436807	1.86063		TRRAP-KD2	Cont.	0.480627	0.503054	1.22393			TRRAP-KD2	Cont.	1.47536	1.22847	0.3083
	TRRAP-KD2	Cont.	0.396185	0.538844	1.24415		TRRAP-KD2	Cont.	0.408586	0.290111	2.05844			TRRAP-KD2	Cont.	1.39481	1.41061	0.251237
	TIP60-KD	Cont.	0.465268	0.44182	1.4732		TIP60-KD	Cont.	0.39917	0.337448	1.05367			TIP60-KD	Cont.	2.30056	1.35849	0.244966
	TIP60-KD	Cont.	0.502276	0.505108	1.23467		TIP60-KD	Cont.	0.418363	0.42212	1.45498			TIP60-KD	Cont.	1.40066	1.75695	0.253929
	TIP60-KD	Cont.	0.551974	0.453409	1.52329		TIP60-KD	Cont.	0.53213	0.380769	2.03049			TIP60-KD	Cont.	1.32419	1.74153	0.322626
	p300-KD	Cont.	0.391083	0.498608	1.206		p300-KD	Cont.	0.567539	0.320191	1.71431			p300-KD	Cont.	2.18318	1.38723	0.251194
	p300-KD	Cont.	0.477283	0.434948	1.69171		p300-KD	Cont.	0.322803	0.354577	1.58953			p300-KD	Cont.	1.72497	1.32279	0.256008
	p300-KD	Cont.	0.478628	0.412887	1.88721		p300-KD	Cont.	0.544398	0.308283	1.28263			p300-KD	Cont.	1.65657	1.17142	0.197225
	SCR	HS	0.264524	0.26763	1.47815		SCR	HS	0.151171	0.120182	2.06559			SCR	HS	11.8844	10.3233	0.25199
	SCR	HS	0.257916	0.168899	1.4921		SCR	HS	0.13609	0.123564	1.51012			SCR	HS	14.3156	12.9817	0.267611
	SCR	HS	0.0154959	0.171522	1.33799		SCR	HS	0.13609	0.123564	1.51012			SCR	HS	12.4044	12.5138	0.33484
	HSF1-KD	HS	1.06611	0.802128	1.35568		HSF1-KD	HS	1.051	0.845849	1.31146			HSF1-KD	HS	1.08924	1.77884	0.188058
	HSF1-KD	HS	0.779841	1.04403	1.66188		HSF1-KD	HS	0.866225	0.902642	1.63117			HSF1-KD	HS	1.08946	1.73486	0.212763
	HSF1-KD	HS	1.02667	1.05396	1.63953		HSF1-KD	HS	0.936737	1.03706	1.4167			HSF1-KD	HS	1.0682	1.75941	0.212627
	TRRAP-KD2	HS	0.289544	0.341756	1.5951		TRRAP-KD2	HS	0.363982	0.347638	1.32144			TRRAP-KD2	HS	6.22521	6.89172	0.273323
	TRRAP-KD2	HS	0.389234	0.348664	1.3162		TRRAP-KD2	HS	0.460686	0.325126	1.60603			TRRAP-KD2	HS	6.67241	6.59781	0.272588
	TRRAP-KD2	HS	0.458244	0.28508	1.54801		TRRAP-KD2	HS	0.363579	0.358235	1.97866			TRRAP-KD2	HS	5.40152	5.05992	0.247359
	TIP60-KD	HS	0.448221	0.301557	1.62393		TIP60-KD	HS	0.321738	0.36336	1.17637			TIP60-KD	HS	8.45659	7.45108	0.177848
	TIP60-KD	HS	0.330635	0.362692	1.36928		TIP60-KD	HS	0.34394	0.359007	2.08648			TIP60-KD	HS	9.05761	7.91409	0.233187
	TIP60-KD	HS	0.288191	0.344522	1.30103		TIP60-KD	HS	0.413455	0.333736	1.93532			TIP60-KD	HS	8.78249	10.4588	0.236991
	p300-KD	HS	0.276052	0.400962	1.35785		p300-KD	HS	0.391077	0.295284	2.11686			p300-KD	HS	2.64524	4.86896	0.34655
	p300-KD	HS	0.490957	0.428239	1.53845		p300-KD	HS	0.375365	0.406517	1.19203			p300-KD	HS	3.71818	4.73489	0.171148
	p300-KD	HS	0.411141	0.30389	1.44314		p300-KD	HS	0.405482	0.382287	1.35225			p300-KD	HS	4.70869	4.99492	0.178426

[truncated: 3 more sheets: Sup Fig.4, Sup Fig.5, Sup Fig.6]
